# Supplementary material for: Rbpj expression in regulatory T cells is critical for restraining TH2 responses
Source: Nat Commun. 2019 Apr 8;10:1621. doi: 10.1038/s41467-019-09276-w (PMC6453958; doi:10.1038/s41467-019-09276-w)
Supplement: Supplementary file 4 — Source Data [file 41467_2019_9276_MOESM4_ESM.xlsx]

## Sheet: Source Data File
Rbpj expression in regulatory T cells is critical
for restraining TH2 responses
Michael Delacher1,2,3, Christian Schmidl2, Yonatan Herzig4, Minka Breloer5, Wiebke Hartman5, Fabian Brunk6, Danny Kägebein3, Ulrike Träger3, Ann-Cathrin Hofer3, Sebastian Bittner1,2, Dieter Weichenhan7, Charles D Imbusch8, Agnes Hotz-Wagenblatt9, Thomas Hielscher10, Achim Breiling11, Guiseppina Federico12, Hermann-Josef Gröne12, Roland M. Schmid13, Michael Rehli2,14, Jakub Abramson4 and Markus Fe…
1Chair for Immunology, 2Regensburg Center for Interventional Immunology (RCI), University Regensburg and University Hospital Regensburg, Franz-Josef-Strauss-Allee 11, 93053 Regensburg, Germany.
3Immune Tolerance Group, Tumor Immunology Program, German Cancer Research Center (DKFZ), Im Neuenheimer Feld 280, 69120 Heidelberg, Germany.
4Department of Immunology, Weizmann Institute of Science, 234 Herzl Street, 76100 Rehovot, Israel.
5Bernhard Nocht Institute for Tropical Medicine, Bernhard-Nocht-Straße 74, 20359 Hamburg, Germany.
6Division of Developmental Immunology, 7Division of Epigenomics and Cancer Risk Factors, 8Division of Applied Bioinformatics, 9Genomics and Proteomics Core Facility, 10Division of Biostatistics, 11Division of Epigenetics, 12Division of Cellular and Molecular Pathology, German Cancer Research Center (DKFZ), Im Neuenheimer Feld 280, 69120 Heidelberg, Germany.
13Department of Internal Medicine, Technical University of Munich, Ismaninger Straße 22, 81675 Munich, Germany.
14Department of Internal Medicine III, Hematology and Oncology, University Hospital Regensburg; Franz-Josef-Strauss-Allee 11, 93053 Regensburg, Germany.
Correspondence should be addressed to M.F. (markus.feuerer@ukr.de).

## Sheet: Figure 1a
Manuscript NCOMMS-18-11205-A
Source Data File for Figures and Supplementary Figures
Data
Age at censoring (0=alive, 1=death)	WT	HET	KO
1
2
3
4
5
6
7
8
9
10
11
12
13
14
15
16
17
18
19
20	0
20	0
20	0
20	0
20	0
20	0
20	0
20	0
20	0
20	0
20	0
20	0
20	0
20	0
20	0
20	0
20	0
20	0
20	0
20	0
20	0
20	0
20	0
20	0
20	0
20	0
20	0
20	0
20	0
20	0
20	0
20	0
20	0
20	0
20	0
20	0
20	0
20	0
20	0
20	0
20	0
20	0
20	0
20	0
20	0
20	0
20	0
20	0
20	0
20	0
20	0
20	0
20	0
20	0
20	0
20	0
20	0
20	0
20	0
20	0
20	0
20	0
20	0
20	0
20	0
20	0
20	0
20	0
20	0
20	0
20	0
20	0
20	0
20	0
20	0
20	0
20	0
20	0
20	0
20	0
8		0
8		0
9		0
11		0
11		0
11		0
14		0
16		0
20		0
20		0
20		0
20		0
20		0
20		0
20		0
20		0
20		0
20		0
20		0
20		0
20		0
20		0
20		0
20		0
20		0
20		0
20		0
20		0
20		0
20		0
20		0
20		0
20		0
20		0
20		0
20		0
20		0
20		0
20		0
20		0
20		0
20		0
20		0
20		0
20		0
20		0
20		0
20		0
20		0
20		0
20		0
20		0
20		0
20		0
20		0
20		0
20		0
20		0
20		0
20		0
20		0
20		0
20		0
20		0
20		0
20		0
20		0
20		0
3			0
4			1
4			1
4			1
4			0
5			0
5			0
6			0
6			0
6			0
6			0
6			0
7			1
7			1
7			0
7			0
9			1
9			1
10			1
11			0
11			0
12			1
12			1
12			1
12			0
13			1
13			1
13			1
13			1
13			1
14			1
14			1
14			1
14			0
14			0
15			1
15			0
16			0
16			0
16			0
16			0
18			0
18			0
18			0
19			1
19			1
19			0
19			0
19			0
19			0
20			0
20			0
20			0
20			0
20			0
20			0
20			0
20			0
20			0
20			0
20			0
20			0
20			0
20			0
20			0
20			0
20			0
20			0
20			0
20			0
20			0
20			0
20			0
20			0
20			0
20			0
20			0
20			0
20			0
20			0
Statistics
	WT	HET	KO
Number of rows	247	247	247
# of blank lines	167	179	167
# rows with impossible data	0	0	0
# censored subjects	80	68	58
# deaths/events	0	0	22
Median survival	Undefined	Undefined	Undefined
Comparison of Survival Curves
Log-rank (Mantel-Cox) test (conservative)
Chi square	54.93
df	2
P value	<0.0001
P value summary	****
Are the survival curves sig different?	Yes
Logrank test for trend (conservative)
Chi square	40.52
df	1
P value	<0.0001
P value summary	****
Sig. trend?	Yes
Weeks	WT	HET	KO
0	80	68	80
1
2
3			80
4			79
5			75
6			73
7			68
8		68
9		66	64
10			62
11		65	61
12			59
13			55
14		62	50
15			45
16		61	43
17
18			39
19			36
20	80	60	30
Weeks	WT	HET	KO
0	100	100	100
1
2
3			100
4			96.2025
5			96.2025
6			96.2025
7			93.373
8		100
9		100	90.4551
10			88.9962
11		100	88.9962
12			84.471
13			76.7918
14		100	72.1843
15			70.5802
16		100	70.5802
17
18			70.5802
19			66.6591
20	100	100	66.6591

## Sheet: Figure 1b
Manuscript NCOMMS-18-11205-A
Source Data File for Figures and Supplementary Figures
Data
	WT																			KO
Spleen weight	110	70	110	140	100	130	120	150	110	140	120	80	100	70	70	70	70	70	110	250	270	260	320	290	200
Statistics
Parameter
Table Analyzed	Spleen stats
Column A	WT
vs	vs
Column B	KO
Mann Whitney test
P value	0.0003
Exact or approximate P value?	Gaussian Approximation
P value summary	***
Are medians signif. different? (P < 0.05)	Yes
One- or two-tailed P value?	Two-tailed
Sum of ranks in column A,B	190 , 135
Mann-Whitney U	0

## Sheet: Figure 1c
Manuscript NCOMMS-18-11205-A
Source Data File for Figures and Supplementary Figures
Data
	WT																										KO
Treg frequency	14	14.4	12.5	15	7.71	11.1	13.5	11.2	11.7	12	9.72	10.9															24.4	24.4	32.2	21	23.8	30.3	32	31.4	27.1	29.7
Treg cell counts	Thymus	Thymus	Ax LN	Ax LN	Br LN	Br LN	Cer LN	Cer LN	Ing LN	Ing LN	Mes LN	Mes LN	Spleen	Spleen
	-/-	+/+	-/-	+/+	-/-	+/+	-/-	+/+	-/-	+/+	-/-	+/+	13393740	4543563
	75527	423063	433230	103965	434623	120027	2908261	370020	1355940	186746	350110	543588	12166750	1980711
	50688	273333	3338899	30667	3812802	45896	4040695	28974	2203302	124134	1051366	384138	11368020	2518897
	109680	156583	1018713	46407	124379	117508	169328	104299	335042	167935	147303	541828	12845620	3879879
	993317	183002	88176	77870	241395	165033	372646	165427	711570	355318	2654326	645216	7998134	1008714
	144749	21799	844375	47621	538673	44488	2350111	83911	318135	26701	644329	255865	7499671	1157084
	51258	265784	769712	47400	575220	53497	608562	198407	720803	66831	464345	365525	37900820	843939
		162765	3384716	62078	1541100	105021	1003326	201418		59984	698334	369697	16689470	599217
		147979		33293		29399	1680291	89038		32336		347521		661216
		262813		80680		14712		28533		99988		373047		692994
		181429				92317		284686		59160		328122
Statistics
Parameter
Table Analyzed	Spleen Treg frequency stats
Column A	KO
vs.	vs.
Column B	WT
Mann Whitney test
P value	<0.0001
Exact or approximate P value?	Exact
P value summary	****
Significantly different (P < 0.05)?	Yes
One- or two-tailed P value?	Two-tailed
Sum of ranks in column A,B	175 , 78
Mann-Whitney U	0
Difference between medians
Median of column A	28.4, n=10
Median of column B	11.85, n=12
Difference: Actual	16.55
Difference: Hodges-Lehmann	16.15
Parameter
Table Analyzed	LN Treg frequency stats
Column A	WT
vs.	vs.
Column B	KO
Mann Whitney test
P value	<0.0001
Exact or approximate P value?	Exact
P value summary	****
Significantly different (P < 0.05)?	Yes
One- or two-tailed P value?	Two-tailed
Sum of ranks in column A,B	399.5 , 825.5
Mann-Whitney U	48.5
Difference between medians
Median of column A	16.85, n=26
Median of column B	21.8, n=23
Difference: Actual	-4.95
Difference: Hodges-Lehmann	-5.3
Parameter
Table Analyzed	Thy Stat
Column A	THY KO
vs	vs
Column B	THY WT
Mann Whitney test
P value	0.1179
Exact or approximate P value?	Exact
P value summary	ns
Are medians signif. different? (P < 0.05)	No
One- or two-tailed P value?	Two-tailed
Sum of ranks in column A,B	36 , 100
Mann-Whitney U	15
Parameter
Table Analyzed	Ax LN Treg Stat
Column A	AX KO
vs	vs
Column B	AX WT
Mann Whitney test
P value	0.0003
Exact or approximate P value?	Exact
P value summary	***
Are medians signif. different? (P < 0.05)	Yes
One- or two-tailed P value?	Two-tailed
Sum of ranks in column A,B	90 , 46
Mann-Whitney U	1
Parameter
Table Analyzed	Br LN Treg Stat
Column A	BR KO
vs	vs
Column B	BR WT
Mann Whitney test
P value	0.0002
Exact or approximate P value?	Exact
P value summary	***
Are medians signif. different? (P < 0.05)	Yes
One- or two-tailed P value?	Two-tailed
Sum of ranks in column A,B	97 , 56
Mann-Whitney U	1
Parameter
Table Analyzed	Cer LN Treg Stat
Column A	CER KO
vs	vs
Column B	CER WT
Mann Whitney test
P value	0.0005
Exact or approximate P value?	Exact
P value summary	***
Are medians signif. different? (P < 0.05)	Yes
One- or two-tailed P value?	Two-tailed
Sum of ranks in column A,B	112 , 59
Mann-Whitney U	4
Parameter
Table Analyzed	Ing LN Treg Stat
Column A	ING KO
vs	vs
Column B	ING WT
Mann Whitney test
P value	0.001
Exact or approximate P value?	Exact
P value summary	***
Are medians signif. different? (P < 0.05)	Yes
One- or two-tailed P value?	Two-tailed
Sum of ranks in column A,B	79 , 57
Mann-Whitney U	2
Parameter
Table Analyzed	Mes LN Treg Stat
Column A	MES KO
vs	vs
Column B	MES WT
Mann Whitney test
P value	0.1932
Exact or approximate P value?	Exact
P value summary	ns
Are medians signif. different? (P < 0.05)	No
One- or two-tailed P value?	Two-tailed
Sum of ranks in column A,B	77 , 76
Mann-Whitney U	21
Parameter
Table Analyzed	Spl Treg Stat
Column A	SPL KO
vs	vs
Column B	SPL WT
Mann Whitney test
P value	< 0.0001
Exact or approximate P value?	Exact
P value summary	***
Are medians signif. different? (P < 0.05)	Yes
One- or two-tailed P value?	Two-tailed
Sum of ranks in column A,B	116 , 55
Mann-Whitney U	0

## Sheet: Figure 1d
Manuscript NCOMMS-18-11205-A
Source Data File for Figures and Supplementary Figures
Data
	Ax LN WT										Ax LN KO										Br LN WT										Br LN KO										Cer LN WT
Memory Treg	23.3	23.2	19.5	22	44.6	42.9	32.3	40.2	35.9		50.9	38.7	52.5	55.1	47.2	59.8	41.9				19.5	26	18.3	19	24.9	34.2	37.4	27.5	33.4	38	47.3	35.9	55.8	59.6	40.4	50.8	41.3				20.8	37.9	27.4	16.5	23.6	51.5	36	27.8	54.5
Statistics
Parameter
Table Analyzed	AX LN Stats Treg
Column A	KO
vs	vs
Column B	WT
Unpaired t test
P value	0.0013
P value summary	**
Are means signif. different? (P < 0.05)	Yes
One- or two-tailed P value?	Two-tailed
t, df	t=4.015 df=14
How big is the difference?
Mean ± SEM of column A	49.44 ± 2.795 N=7
Mean ± SEM of column B	31.54 ± 3.265 N=9
Difference between means	17.90 ± 4.458
95% confidence interval	8.335 to 27.46
R square	0.5351
F test to compare variances
F,DFn, Dfd	1.755, 8, 6
P value	0.5092
P value summary	ns
Are variances significantly different?	No
Parameter
Table Analyzed	BR LN Stats Treg
Column A	KO
vs	vs
Column B	WT
Unpaired t test
P value	0.0002
P value summary	***
Are means signif. different? (P < 0.05)	Yes
One- or two-tailed P value?	Two-tailed
t, df	t=4.925 df=15
How big is the difference?
Mean ± SEM of column A	47.30 ± 3.271 N=7
Mean ± SEM of column B	27.82 ± 2.396 N=10
Difference between means	19.48 ± 3.955
95% confidence interval	11.05 to 27.91
R square	0.6179
F test to compare variances
F,DFn, Dfd	1.304, 6, 9
P value	0.691
P value summary	ns
Are variances significantly different?	No
Parameter
Table Analyzed	CER LN Stats Treg
Column A	KO
vs	vs
Column B	WT
Unpaired t test
P value	0.0041
P value summary	**
Are means signif. different? (P < 0.05)	Yes
One- or two-tailed P value?	Two-tailed
t, df	t=3.346 df=16
How big is the difference?
Mean ± SEM of column A	51.25 ± 2.552 N=8
Mean ± SEM of column B	34.02 ± 4.110 N=10
Difference between means	17.23 ± 5.149
95% confidence interval	6.315 to 28.15
R square	0.4117
F test to compare variances
F,DFn, Dfd	3.242, 9, 7
P value	0.1351
P value summary	ns
Are variances significantly different?	No
Parameter
Table Analyzed	ING LN Stats Treg
Column A	KO
vs	vs
Column B	WT
Unpaired t test
P value	0.003
P value summary	**
Are means signif. different? (P < 0.05)	Yes
One- or two-tailed P value?	Two-tailed
t, df	t=3.531 df=15
How big is the difference?
Mean ± SEM of column A	52.56 ± 3.434 N=7
Mean ± SEM of column B	36.03 ± 3.088 N=10
Difference between means	16.53 ± 4.681
95% confidence interval	6.552 to 26.50
R square	0.4539
F test to compare variances
F,DFn, Dfd	1.156, 9, 6
P value	0.8918
P value summary	ns
Are variances significantly different?	No
Parameter
Table Analyzed	MES LN Stats Treg
Column A	KO
vs	vs
Column B	WT
Unpaired t test
P value	0.0001
P value summary	***
Are means signif. different? (P < 0.05)	Yes
One- or two-tailed P value?	Two-tailed
t, df	t=5.145 df=15
How big is the difference?
Mean ± SEM of column A	57.66 ± 1.595 N=7
Mean ± SEM of column B	43.43 ± 2.015 N=10
Difference between means	14.23 ± 2.765
95% confidence interval	8.335 to 20.12
R square	0.6383
F test to compare variances
F,DFn, Dfd	2.281, 9, 6
P value	0.3278
P value summary	ns
Are variances significantly different?	No
Parameter
Table Analyzed	SPL Stats Treg
Column A	KO
vs	vs
Column B	WT
Unpaired t test
P value	< 0.0001
P value summary	***
Are means signif. different? (P < 0.05)	Yes
One- or two-tailed P value?	Two-tailed
t, df	t=6.988 df=16
How big is the difference?
Mean ± SEM of column A	79.58 ± 2.013 N=8
Mean ± SEM of column B	50.18 ± 3.385 N=10
Difference between means	29.40 ± 4.206
95% confidence interval	20.48 to 38.31
R square	0.7532
F test to compare variances
F,DFn, Dfd	3.534, 9, 7
P value	0.1101
P value summary	ns
Are variances significantly different?	No
[truncated: 61 more columns]

## Sheet: Figure 2a
Manuscript NCOMMS-18-11205-A
Source Data File for Figures and Supplementary Figures
Data
Gene	Average KO	Average WT	Ig related
IGHG1_J00453$V00793_IG_HEAVY_CONSTANT_GAMMA_1_792	12.1188	5.39997	5.39997
LOC626347	10.6176	5.45151
LOC434609	7.62966	4.61911
IGKV4-53_AJ231231_IG_KAPPA_VARIABLE_4-53_12	8.38543	5.14534
LOC385291	10.1836	6.42026
LOC672342	10.5114	6.74966
LOC100046793	11.0844	7.25873
LOC626583	10.3481	5.66596
IGK-V33	11.1626	6.56866	6.56866
IGKV4-73_AJ231216_IG_KAPPA_VARIABLE_4-73_18	9.97837	6.02534	6.02534
LOC672339	9.41409	5.6863
LOC385277	9.46321	6.00149
LOC635815	9.03899	5.79819
LOC100046793	11.5803	8.20734
FKBP11	8.98591	5.93372
IGHV1S36_M13788_IG_HEAVY_VARIABLE_1S36_40	10.9551	5.04564	5.04564
MIST1	6.85046	4.40194
F830002E14RIK	11.0208	5.92357
LOC636696	9.3434	5.51224
LOC434031	9.38069	5.88908
IGH-4	12.0471	6.27414	6.27414
IGKV9-128_AJ231245_IG_KAPPA_VARIABLE_9-128_15	10.5676	6.65048
LOC384419	10.2781	7.09809
LOC673286	7.81982	4.38982
LOC630337	9.7168	5.46743
LOC243439	10.8388	6.14295
IGKV3-2_X16954_IG_KAPPA_VARIABLE_3-2_18	11.7859	7.12261	7.12261
LOC213684	10.362	6.65638
CLEC4G	5.33235	7.34362
LOC636944	11.803	8.36514
LOC386169	7.38882	5.30172
IGHV1S124_AF025449_IG_HEAVY_VARIABLE_1S124_11	9.7372	4.67835	4.67835
LOC100047316	11.153	7.24977
LOC384413	11.2067	7.62807
LOC640696	10.1145	4.86799	4.86799
A	6.45206	4.46337
LOC232060	10.344	6.45613
CCNG2	7.72122	5.27819
IGHV1S35_M12376_IG_HEAVY_VARIABLE_1S35_13	11.4312	5.37007	5.37007
LOC637785	11.3043	5.45712	5.45712
LOC100047628	9.10697	4.98079	4.98079
SPCS3	8.23724	5.66669
LOC636944	11.9513	8.43967
4733401O04RIK	7.00357	5.04965
LOC207685	10.7265	8.15102
LOC630242	8.53117	4.89693	4.89693
LOC668549	9.09366	4.41745
IGKV4-71_AJ231218_IG_KAPPA_VARIABLE_4-71_20	9.69988	6.05652
LOC636875	10.7465	6.75991
IGKV4-91_AJ231229_IG_KAPPA_VARIABLE_4-91_29	8.51946	5.19565
OOSP1	7.3863	4.72654
IGKV4-80_AJ231213_IG_KAPPA_VARIABLE_4-80_91	9.41302	5.72327
LOC637260	9.67072	5.85154	5.85154
IGH-V15	7.1178	4.44671
CACNA1H	8.24906	5.40981
IGHV1S31_X02463_IG_HEAVY_VARIABLE_1S31_40	8.95284	4.74126	4.74126
LOC380805	10.8192	5.10684
IGHV1S120_AF025443_IG_HEAVY_VARIABLE_1S120_8	11.0216	5.30128	5.30128
IGHV1S119_L33961_IG_HEAVY_VARIABLE_1S119_14	10.6295	5.33283	5.33283
IGHV10S3_AF064446_IG_HEAVY_VARIABLE_10S3_9	8.70392	4.91132	4.91132
LOC384422	8.95935	6.06925
GM1077	9.08355	5.42905	5.42905
2010001M09RIK	11.9112	9.82209
LOC668549	9.40704	4.46318
LOC432709	8.75942	4.61433
LOC636752	10.5198	6.57959
LOC243431	10.831	7.37978
IGHV1S59_L17134_IG_HEAVY_VARIABLE_1S59_150	8.98337	4.70278	4.70278
IGL-V1	12.0752	10.1792
LOC544904	10.6404	5.13364	5.13364
2510002J07RIK	6.22946	7.91877
LOC384415	10.8286	7.52966
LOC637155	6.62358	4.95112
LOC677648	9.77841	5.22767	5.22767
LOC272683	10.8322	7.95764
BHLHB8	7.13343	4.79898
IGHV8S6_U23021_IG_HEAVY_VARIABLE_8S6_61	10.3412	5.25972	5.25972
LOC674094	8.74596	4.40715	4.40715
CLDN5	7.4124	9.64541
IGHV8S7_U23022_IG_HEAVY_VARIABLE_8S7_163	10.8041	5.08275	5.08275
LOC238447	10.818	5.62793
IGK-V38	10.0474	6.46687
4930431B09RIK	8.67006	6.29571
ACACB	6.47904	9.03548
CPA3	5.01709	7.51891
TGFBR3	6.92056	8.62576
IGHV1S52_M34982_IG_HEAVY_VARIABLE_1S52_158	7.80811	4.7319	4.7319
DERL3	6.3877	4.45623
SLC24A3	5.35344	7.72661
LOC676222	13.7424	8.57167
BIRC5	7.90003	6.15362
LOC232065	10.3118	7.02197
LOC100048461	6.70684	5.00908
LOC677643	11.4437	5.78278	5.78278
LOC100047053	9.65127	6.24485
LOC672866	6.72447	4.41349
CRELD2	9.426	7.17836
LOC672329	8.76683	5.2584
FERMT2	6.41334	8.3631
LOC675759	7.13808	4.46228
LOC100047132	7.73086	5.17154
IGHV1S14_K00707$X00161_IG_HEAVY_VARIABLE_1S14_164	7.94699	4.8198	4.8198
LYZ1	7.24884	9.14834
TKT	8.82803	10.4926
SPEER1-PS1	5.8582	4.33676
IGHV12S1_M22439_IG_HEAVY_VARIABLE_12S1_339	9.51216	5.76345	5.76345
LOC100043991	8.52559	5.34507
D6MIT97	10.5877	7.61015
ACADM	9.26318	10.8389
LOC434026	6.78546	5.15352
IGJ	5.91194	4.54407
LOC386405	6.81087	4.97479
1190002H23RIK	8.00321	9.45987
OTTMUSG00000000971	8.10991	6.39105
LOC675759	8.26457	4.83917	4.83917
FAH	6.86902	8.71273
IGK-V38	9.95313	6.44249
TOP2A	8.0495	6.72043
LOC676136	11.8071	8.56393
TIMP4	4.72814	6.15664
LOC676136	11.8975	8.69623
LOC383196	11.1628	7.27451
IL1B	7.12772	5.73319
LOC630253	9.39959	5.57463
CLECSF12	6.7471	4.85245
PRKAR2B	6.45437	9.77512
IGKV8-31_AJ235957_IG_KAPPA_VARIABLE_8-31_3	10.9513	7.49512
LOC384412	7.9301	5.0201
IGHV14S3_X03573$M12991X03573_IG_HEAVY_VARIABLE_14S3_203	6.85499	4.40256
SLPI	12.5188	8.66488
EG433229	6.45352	8.18294
0610007L01RIK	8.9088	7.57922
LOC207685	8.75863	6.87629
LOC100041103	6.21246	7.66038
IGHV1S133_AF304553_IG_HEAVY_VARIABLE_1S133_89	7.59166	4.75066
PALMD	5.36959	7.06827
CPA3	5.31862	7.77976
LOC383196	11.0078	7.05649
BHLHB8	6.06638	4.46089
MS4A6D	6.62499	5.31107
XBP1	11.5328	10.1114
ROBO4	7.87562	9.19969
RRBP1	7.71574	6.4822
LOC674147	9.78304	5.79985
HMGCS2	7.30881	8.85896
LOC100046275	9.27672	4.81021	4.81021
IGH-VS107	6.86026	4.81869
COX7A1	5.20115	8.46653
IGKV9-120_V00804$J00566_IG_KAPPA_VARIABLE_9-120_12	10.4847	7.32699
CDC20	6.88637	5.56868
LOC207685	9.42932	7.73244
GJA1	7.60892	9.14218
CD59A	6.91967	8.66227
TNS1	6.28984	7.73122
IGFBP3	6.72831	8.29222
PDK4	5.03348	8.39078
LOC100047053	8.85995	5.8928
CDCA8	8.55843	7.32078
LOC630837	8.76046	5.4283
CDCA3	8.61615	7.1436
IGK-C	12.6025	13.9148
LOC100046546	6.92703	4.66327
TRP53INP2	5.63987	6.8444
F8	5.48953	6.98853
FCGR4	8.78809	6.62072
PPAPDC1B	7.27373	5.58025
F10	5.58965	4.42141
WBSCR14	4.5308	5.77505
LOC641240	10.1713	12.1564
IGHV1S28_X02460_IG_HEAVY_VARIABLE_1S28_13	9.73092	5.48472	5.48472
CDC2A	7.32607	5.79627
EDEM1	6.37858	4.69762
CRIP2	8.06029	9.18792
LTBP4	6.12862	7.46046
AATK	6.58557	8.32229
CMA1	4.5994	6.69296
CRELD2	9.55347	7.34868
PLK1	7.65581	6.3708
LOC637337	7.7768	4.90521
UACA	7.29236	8.57672
DBI	9.63	11.2143
MLLT4	6.62636	7.84147
EFNA5	5.11637	6.58729
CMA2	5.28362	8.61395
DAG1	5.81932	7.02536
TOP1	6.61974	5.19905
GAL3ST2	6.77711	8.06078
SLC9A3R2	6.07381	7.48664
MTDNA_ND3	5.76807	6.97218
IGKV11-125_AJ231256_IG_KAPPA_VARIABLE_11-125_15	8.82271	5.35734	5.35734
PRC1	8.85435	7.7221
LOC271490	6.37521	5.16122
LOC630284	9.35541	5.61651	5.61651
AIFM2	6.7609	9.13062
LOC669053	12.1316	9.00165
LOC100047132	9.3282	6.20487
IGHV1S121_AF025445_IG_HEAVY_VARIABLE_1S121_173	6.8605	4.54265
TIMD2	5.74106	4.58431
BIRC5	8.37489	7.0595
TPM2	5.24347	6.51448
AOC3	7.30566	9.93406
LHFPL2	6.08318	7.28417
E030026I10RIK	7.34754	8.45
LOC630302	9.37717	5.5417	5.5417
FPR2	7.64856	5.93014
SCL0002547.1_9	5.02243	6.46679
2010317E24RIK	6.41306	5.16475
FLT1	6.89285	8.23302
PAFAH1B3	9.06001	7.99204
IGHV15S1_U39293_IG_HEAVY_VARIABLE_15S1_164	6.63744	4.53719
LOC631037	5.56924	6.74543
AQP7	4.47884	5.88201
SEC11C	9.34936	8.28269
PRLR	6.14521	4.89051
NCAPH	7.43256	6.34985
VTN	6.94294	8.23474
TIMD2	5.89628	4.58745
PRDX4	10.2111	9.00021
ENG	6.4256	7.533
GPR182	5.75882	6.82602
PTRF	6.2374	7.92718
NFIX	6.65806	7.81757
EGFL7	9.38314	10.5241
IGKV2-137_AJ231263_IG_KAPPA_VARIABLE_2-137_15	10.2197	7.23782
ACBD4	7.1269	8.40541
B230343A10RIK	6.67183	7.75113
IGHV1S41_X06868_IG_HEAVY_VARIABLE_1S41_72	6.39532	4.40935
H13	8.41696	6.79311
CDC20	8.8325	7.57795
PRKD3	7.9815	9.16949
ACADVL	7.5091	9.08027
LOC100046552	9.52092	6.4026
LOC380799	10.3245	6.041
TIMP3	7.65556	8.9464
MLXIPL	4.95113	6.85349
ELOVL6	6.66044	8.58803
ACTN2	5.85716	7.66258
FUT8	7.89521	6.62619
X99384	6.67831	7.75785
MGLL	6.50105	8.6515
EMCN	7.27782	8.51239
RARRES2	7.03143	8.2273
LAMB2	5.87462	7.00496
ELTD1	6.02073	7.36817
KCNA6	4.66026	5.79736
SPEER3	6.19371	4.60157
SEMA5A	6.5297	7.78815
HOXC6	6.60082	7.75566
ENPP2	6.71871	7.89356
MLLT4	6.18182	7.85484
LOC100042270	9.47294	5.92847
SDF2L1	7.72062	5.99438
SOX18	6.63626	7.72285
TCF3	6.40853	7.51473
GPX8	5.99031	7.55715
F8	6.08527	7.83255
VLDLR	5.49843	7.14449
GHR	6.30014	8.50688
AMY2-2	6.84201	9.71115
H2-Q5	9.38929	10.5928
CLDN11	6.35818	8.57601
LOC100047316	8.80603	5.91047
3000004C01RIK	6.55389	5.33908
PEX11A	5.67173	6.74254
HMGB2	8.9075	6.99338
SLC4A4	4.58334	5.93746
MCPT4	5.02524	7.74217
GPRC5B	6.10893	7.42854
LOC100043671	8.57981	10.5584
AW548124	5.78837	6.98526
LOC667005	5.91527	4.5545
LOC630302	8.85927	5.67113
TSPAN12	4.62077	6.09904
WTIP	5.7765	6.83011
CXADR	5.18799	6.43719
LOC100048554	10.9025	9.5302
AURKB	6.9603	5.78335
ARHGEF15	5.96326	7.00652
IGF1R	6.17999	7.1864
NRG4	4.73721	6.2661
MMD	8.2515	9.63208
ESAM	8.38579	9.47487
CLSPN	7.44154	6.3726
LOC674114	7.67822	4.66487
LOC100046496	9.88134	6.96013
CPT2	7.32981	8.93761
ASTN1	4.66827	5.76626
CDKN1C	5.66709	7.40551
INMT	5.17499	8.72536
RETNLG	8.00713	5.64079
CIDEA	5.71617	9.61031
MGLL	6.10758	8.33219
POU2AF1	10.6523	9.4489
BIRC5	7.47547	5.9878
MEOX2	6.20539	7.68869
GPR120	5.43117	6.81367
TYMS	7.50334	6.23546
MRAP	5.32246	7.0914
EBF3	6.67295	7.79514
LOC677317	6.94094	9.05009
THRSP	6.5804	9.54017
LOC635601	10.4802	7.3925
LIPE	4.87744	6.1551
SSR4	11.0459	10.0882
TXNDC11	6.06558	5.11364
PRKD3	6.91401	8.00298
CYP1B1	6.83644	8.05137
LOC380801	9.40509	5.78481
LOC381782	5.99549	4.48721
SIRPB1	7.12605	5.55443
GINS2	6.29314	5.34957
IL17RE	4.40886	5.30914
CMA1	4.81477	6.49885
SLC25A1	7.58879	8.96918
MKI67	8.62196	7.38398
PLXNA2	5.35503	6.3094
IGHV10S1_AF064442_IG_HEAVY_VARIABLE_10S1_100	6.94322	4.3822
SEL1L	5.85802	4.62406
LOC232067	8.43757	5.92333
LOC674089	8.64153	4.64062	4.64062
SEL1H	6.26611	4.69191
PRG2	8.62575	6.46118
LOC100046232	7.8166	6.80105
2610103J23RIK	8.95503	7.81655
SCAMP1	7.70027	8.625
GAB1	6.61592	7.58253
CPT2	6.88178	8.21182
TMEM143	4.99726	6.08964
UNC45B	5.9882	7.82064
AMY1	4.94864	6.73116
CCNB1	7.14484	5.83877
CDCA8	5.93927	4.89413
SLC25A35	5.20085	6.2192
SDPR	6.75722	8.80826
LOC640739	7.5794	6.55032
MTDH	9.35234	8.32251
LOC100044934	5.98145	7.23241
PEX11A	4.89025	6.1333
RRM2	6.0066	5.04143
AMOTL1	6.17862	7.42455
RBMS3	6.51422	7.44884
CTDSPL	4.85457	6.16096
FZD10	4.62889	5.89463
HYAL1	5.15861	6.39616
IGHV1S135_AF304556_IG_HEAVY_VARIABLE_1S135_43	7.90522	4.68699	4.68699
CTNNBIP1	5.75282	6.74209
PRRC1	8.28532	7.26784
LIMS2	5.54687	7.3446
PPAPDC1	7.12825	5.81925
SOCS3	9.38984	7.73196
A530032D15RIK	6.5152	5.44418
FGFR2	5.97192	6.98223
REXO2	7.70291	6.44726
ACSL1	5.78089	7.47881
5730502D15RIK	6.74733	5.52457
ARID3A	8.48819	7.27056
TMEM204	6.61485	7.5669
CDC20	7.31559	6.03355
ENPP2	9.25912	10.5044
1110059G02RIK	6.29412	7.54029
LOC635601	10.3589	7.32285
APLP2	9.5612	10.7904
MCM10	7.57801	6.46675
GPX4	9.82423	10.8595
NTRK2	5.00473	6.94683
AKAP1	5.92866	6.97903
CCDC3	6.70129	8.21656
PRKG2	4.75026	5.98412
MMRN2	7.59348	8.64815
PRTN3	6.7168	5.25603
DAB2IP	6.19997	7.31497
LOC100047619	9.54909	8.47771
2610036L11RIK	8.04137	6.89676
PPAP2B	7.5142	8.60318
IL6ST	7.06699	8.20704
LOC380824	6.55785	4.37042
2310076L09RIK	4.40912	5.75558
ACBD4	6.21133	7.4774
2900062L11RIK	5.75025	8.25707
BC034902	4.7048	6.62269
GSTK1	6.25565	7.55407
ARMCX1	5.4196	6.32946
SCARF1	5.37749	6.31395
LOC100048770	10.3668	6.11135	6.11135
IFT20	7.68617	6.65193
TTC28	6.51837	7.6228
S100A1	6.9303	8.62824
RSPH1	7.33162	5.29086
AURKA	6.83835	5.80272
LOC100047606	4.47303	5.4473
AQP7	4.57757	6.12432
PMP22	6.27033	7.66601
C130080K17RIK	5.39201	6.48366
CDKN3	7.36493	6.18467
PCDH7	5.32918	6.32974
TXNDC11	6.09159	4.80264
BLNK	7.6632	6.1842
LTBP3	6.03151	7.2704
CDO1	6.58136	9.4899
CDC6	6.34105	5.3803
ADA	6.26776	4.96348
SRGAP3	6.07606	6.95401
KIT	7.22203	8.22426
ABHD5	5.74055	6.78382
PPP3CC	7.28603	6.09825
PYGL	7.86942	9.4943
CCL5	9.80462	11.1347
CLSPN	7.20025	6.23937
ABP1	6.37577	5.22275
ADH1	5.40522	6.52458
LOC636857	5.59894	4.51672
SEMA5A	6.01469	7.28317
IGHV1S30_X02462_IG_HEAVY_VARIABLE_1S30_12	8.91089	5.33694	5.33694
ANO1	4.46865	5.46282
PAPSS2	7.3245	8.28163
IGKV12-98_AJ235949_IG_KAPPA_VARIABLE_12-98_12	10.2577	5.77875	5.77875
LOC236604	7.15846	5.39839
NRP1	8.64817	9.53747
A130047F11RIK	5.68928	6.66439
NFIB	6.97816	8.22934
RASL12	6.35337	8.15762
NCAPD2	7.56428	6.67902
NAT8L	4.63858	6.14917
NUDT7	7.32371	8.58017
STAB2	5.89047	6.98558
CAMK2B	5.10235	6.49887
GRIA3	4.86653	5.90163
EDEM2	10.5532	9.47028
ADH1	6.11584	7.98254
LOC432709	7.24562	4.41071
INMT	6.68295	10.71
DAB2IP	6.24237	7.43996
NID1	5.03336	5.94314
AHNAK	9.5983	10.736
CDC42BPB	6.54959	7.43204
SGOL1	6.00039	5.067
MTUS1	5.65038	7.07221
ENPP1	8.14092	7.20805
NPR2	5.09155	6.08828
HIST1H2AH	9.53216	8.2489
FCGR2B	8.97665	7.87901
CDCA2	7.47354	6.46192
PQLC3	6.14905	5.15128
1190002F15RIK	6.87833	5.91905
NAT8L	4.79513	6.14466
KIF11	6.04511	5.14799
HSPB8	6.36454	7.83345
PHLDA3	5.91289	7.64078
MAOB	5.23931	6.54195
PDIA4	9.65648	7.87691
STAB1	5.6109	6.83074
MFGE8	10.5865	11.5265
RGS7	4.38999	5.36481
LOC100047788	11.9949	9.77408
IGK-V5	10.5856	8.29724
CAMK2D	6.95608	6.10379
LOC100046044	6.28261	7.90464
FMO1	6.54483	9.11954
BRRN1	6.98161	5.97222
GPR81	4.58809	6.23687
A430084P05RIK	6.7645	5.8704
BLCAP	7.26564	8.2186
PDGFA	6.5438	7.59202
GSTK1	6.79444	8.03165
GP49A	7.39205	6.2587
HOXA5	5.36245	6.39969
IL17RC	4.62538	5.53026
FXYD6	6.4785	8.7905
ATP1A2	5.04638	7.57498
OGT	8.26654	7.3788
D12ERTD647E	9.69117	10.5963
ALDH6A1	6.61476	8.59103
CPT1B	5.23554	7.22231
KPNA2	5.36719	4.47343
SHCBP1	5.38096	4.48895
E2F2	6.90046	5.98219
NMRAL1	7.54262	6.54267
ANGPTL4	7.74793	9.84409
PNPLA2	9.23551	11.1356
3300005D01RIK	6.65312	5.59516
9930105H17RIK	5.24077	6.31816
LOC381774	11.6133	9.01715
PPP1R3C	6.24627	7.86372
LOC676124	6.2797	4.78023
LOC100047162	12.3426	9.65862
PQLC3	6.96647	5.63959
KIF22	8.00803	7.05962
E030026I10RIK	7.17391	8.17507
CXCR6	4.98786	5.85192
CPT2	8.06416	9.52092
LOC226017	4.96414	5.98944
LTBP4	6.66554	8.1427
SERPINE2	5.57532	7.00573
DDIT4L	4.42996	5.85057
PTPRK	5.85501	6.75369
SCARA5	5.8988	7.65313
MS4A3	5.52271	4.49786
IL11RA1	8.32023	9.28043
SLC27A1	5.23579	7.6041
STFA1	5.27818	4.33785
MS4A6D	8.26757	6.87714
TMPO	7.05986	6.19977
LOC100046025	6.34392	7.24594
SRP54	6.70807	5.33939
GZMM	7.40216	6.28513
MIC2L1	7.08219	8.06647
ELA2	6.48892	5.00016
SCD1	10.968	12.231
IGK-V5	11.6483	9.07653
LOC100048556	7.68497	6.56862
IGHV1S129_AF304548_IG_HEAVY_VARIABLE_1S129_110	6.58734	4.36903
ACSS2	7.62929	9.2089
MSI2	7.3538	6.45311
2310047A01RIK	7.83867	8.93714
PTPRB	6.22101	7.32628
SMOC1	5.32506	7.52569
FOLR2	5.59635	6.90563
ADAM23	7.2864	8.33476
ECH1	9.3523	10.4851
TBX1	5.11897	6.21934
CHPT1	5.90243	7.69777
CDSN	4.60402	6.16613
CD22	7.99385	7.14867
EPHB4	5.80114	6.6358
DAAM1	6.05107	6.98049
D430021P20RIK	4.79927	5.60946
BC054059	5.49269	8.42423
IL11RA1	9.42484	10.2545
CREB3L2	6.72974	5.50983
CDCA3	6.49496	5.40908
IGHV5S18_AF290972_IG_HEAVY_VARIABLE_5S18_125	9.24983	5.80105
ADSS	6.649	5.31734
PCDH12	5.64434	6.52013
GPX3	8.55059	10.4481
TMEM120B	6.12482	7.54834
2400009B08RIK	5.09068	7.07255
CSAD	6.41301	7.64674
PQLC3	8.41071	7.50694
PKIB	7.82132	6.88291
LIMS2	4.96257	6.48248
GOSR2	6.67481	5.72033
LOC385109	10.2257	6.93377
PHGDH	6.53088	5.03317
TRPV2	6.41321	7.32451
ACADVL	7.34189	8.79309
GPR125	5.16068	6.34574
PTGDS2	5.76283	4.93203
H13	8.84129	7.2411
GSTA4	4.73615	5.69468
FUT8	6.65538	5.5945
IGL-V1	13.3484	11.8399
ACO2	8.03023	9.3781
BC030863	5.21787	6.29976
TMEM143	4.90057	6.00743
9130213B05RIK	5.149	6.05152
CARD10	5.80357	6.77009
INDO	5.46921	4.51382
CAV1	8.13346	9.87541
EGFL7	7.21104	8.2574
CYP4B1	5.09973	6.23876
ALDH1A7	4.54225	5.89576
RAMP1	6.4374	7.22206
MCM7	5.74678	4.94334
GPD2	7.49774	8.61087
HYAL2	8.60495	9.67166
1300017J02RIK	5.54113	6.4937
4931406C07RIK	5.42727	6.83356
LOC381776	6.92981	4.97991
FHL1	5.61302	7.6364
KDELR2	7.59332	6.06463
AHNAK	8.20146	9.28415
LOC641178	8.22282	4.34232
EHD1	6.00192	7.14154
EFNB1	6.13803	7.02107
CD151	7.09711	7.89488
D4ERTD681E	6.32614	7.51645
MOD1	6.30208	8.03308
NFATC4	5.84234	6.72726
PON3	7.02426	5.71861
AA467197	6.25501	5.11382
ARHGAP29	7.50589	8.5776
FHL1	5.6636	7.54061
KCNA6	4.5661	5.33876
OTOP1	4.39259	5.3593
BATF	7.15259	6.26804
F11R	5.75611	6.75588
MCCC1	4.93777	5.86945
IGHV1S114_L33955_IG_HEAVY_VARIABLE_1S114_205	5.42528	4.36576
ARC	5.06923	5.88424
KLF9	7.24646	8.62158
DDO	4.69887	5.64194
ANKRD47	6.50107	7.81522
HIST1H2AD	9.68203	8.26335
PPIL1	7.61678	6.79898
EBF2	4.38279	5.49462
LOC674114	8.2203	4.99887
EDEM2	6.87742	4.99716
IFITM6	6.84841	5.32134
CSPRS	7.19745	6.18411
LOC380763	7.32455	6.4949
2610024H22RIK	7.62952	8.46237
DBI	10.6669	11.8826
CENTD3	7.83106	8.90777
TRIM47	5.50471	6.29083
E230020D15RIK	4.76791	5.64483
SULT1A1	7.88816	9.57675
AGPAT2	5.94187	7.5393
9530058B02RIK	5.09425	6.35081
CD59B	4.73463	5.85234
CTSG	6.46138	5.05279
LOC673556	6.00996	5.06279
PBK	7.21577	6.25814
CES3	7.35246	11.1524
PCCB	6.68206	8.20023
ORM1	5.47902	7.30334
AMY1	4.59107	6.60867
HIST1H2AH	9.67717	8.26625
5730469M10RIK	7.61774	9.64549
DGAT2	7.12263	9.79232
TIMP2	8.50206	9.40665
EG433016	5.74667	4.48438
ADCY4	6.03052	7.02549
BCAT1	6.25718	5.28423
5133400G04RIK	4.77573	5.80057
IRF4	8.61704	7.44937
ETS2	7.97473	8.94717
MID2	5.19554	6.05564
9530058B02RIK	5.34188	6.47142
ST5	7.78975	8.65878
LY6A	11.7674	10.8705
HLX	6.00467	6.83937
D12ERTD647E	10.0362	10.9688
HSPA12B	5.3753	6.3533
HSP90B1	11.5434	10.642
DGAT1	5.51305	6.6487
A730036E13RIK	4.48663	5.4602
CABLES1	5.27033	6.30544
SIGLECH	7.60163	8.58525
DAPK2	6.31893	7.2805
CDH5	5.54024	6.52698
PDLIM3	5.65858	6.96774
ZFHX1A	6.01752	6.896
CSAD	5.50953	6.59715
EFNA1	5.16008	6.16584
TROAP	6.16852	5.34316
POR	6.47669	7.31033
UNC13B	5.07301	5.8889
AMOTL1	6.17248	7.42026
NGP	7.88354	5.41698
TST	5.18354	6.23231
NUSAP1	8.27047	7.25446
ERO1LB	8.18806	7.22607
GINS2	5.95004	5.1728
LRRC59	6.80084	6.0439
D630004K10RIK	5.42087	6.45999
PTHR1	4.4685	5.32628
LOC384421	5.77647	4.73629
IDH3A	6.60804	7.4645
ANK	6.64824	7.42122
PTPRD	4.56541	5.82133
DOCK6	7.41189	8.34874
MAP1LC3A	4.961	6.31898
KIF15	6.72356	5.86737
RELB	7.66469	8.43833
PIF1	6.53097	5.68889
GPX8	6.28225	7.92703
ETL4	6.16189	7.29643
COX8B	6.17401	10.3387
AU022508	6.66421	7.49469
CRYAB	4.67211	5.54391
E2F2	8.55171	7.71809
PANK1	5.65841	6.58993
HSPG2	7.42559	8.46555
TGM2	4.44227	5.17127
GPC1	7.69785	8.62148
SSR4	11.4079	10.619
MYO18A	5.51396	6.36965
LOC634081	5.40592	4.33588
LRIG1	6.60821	7.36438
CD209D	5.70571	6.7522
E230029C05RIK	5.87861	4.9337
PRNP	9.99877	10.8196
TNFRSF25	6.52403	7.33035
ITGAD	5.33147	4.56445
ODZ4	5.42453	6.36329
INO80C	6.06882	5.33626
C730046C01RIK	7.66535	6.86939
TOP2A	6.28353	5.37091
CD151	7.06541	8.18427
GATA2	5.53479	6.87293
HIST1H2AF	10.1225	9.14944
2610305D13RIK	4.95474	5.73456
PRICKLE1	6.0554	6.83598
IGHV1S12_J00507_IG_HEAVY_VARIABLE_1S12_239	5.49002	4.38285
NRN1	5.51848	6.2328
MTDNA_ND2	10.3658	11.0969
SCARF2	7.48892	8.47199
NDN	6.3146	7.76409
CHPT1	5.85699	7.65881
OTOP1	4.69468	6.17456
ZFHX3	5.90763	6.74557
LOC100039742	8.60984	7.85106
SPEER1-PS1	5.3207	4.3787
PDHA1	8.81433	9.84696
ZDHHC9	5.26827	6.0448
KLRG1	6.30298	5.12547
PCP4L1	4.83218	5.87567
CD209F	5.45656	7.71646
LOC100044756	5.83596	6.77317
A130065C13RIK	7.06872	7.95517
FNDC7	4.84314	5.71002
ACTN2	5.16193	6.67501
NSMCE2	6.11165	5.31736
2610019E17RIK	9.27707	8.42139
HIST1H2AI	10.5787	9.6475
LOC100047385	5.82795	6.71654
CCDC80	5.71241	7.14769
ACAA2	6.33839	7.77867
DIAP3	5.7043	4.86809
FGF10	4.43297	5.98762
HDC	7.78365	6.51376
RUSC2	5.52749	6.62396
ODZ4	5.89783	7.08689
MEGF8	6.37024	7.48104
SSR2	9.95038	9.11391
TCRG-V4	5.46303	6.97301
2310014D11RIK	6.29634	7.29989
ZMPSTE24	6.95301	5.93729
LRRC59	6.34217	5.5266
RASIP1	5.91375	6.76164
IGSF9	5.42992	6.45082
EPHX2	5.33214	7.20979
S3-12	6.27049	9.30611
CRRY	6.12998	5.05818
CTNNA1	9.59872	10.4469
4933421H10RIK	5.98217	7.47529
TLR5	4.73334	5.50824
C1QTNF9	5.15757	6.4093
PYGL	5.9822	7.30665
HSPD1	7.04774	5.33641
PRKACA	7.00061	7.86251
CHCHD10	10.0275	10.9579
IL17RC	4.77983	5.57533
CHPT1	6.12746	7.85256
PAPD4	6.54776	5.69822
TTC3	8.86762	9.6736
LILRB4	5.85215	4.95408
CTGF	6.26846	7.32641
ESCO2	6.05788	5.13722
DCI	7.43723	8.76719
TBC1D10C	10.0376	10.9977
9130213B05RIK	7.16213	8.21239
TEK	5.63514	6.5996
NAV1	7.70596	8.45108
BPIL1	4.31269	6.42906
STAC2	7.7874	6.29946
CYP2D22	6.08437	7.16732
MCM10	5.5059	4.68244
SEC24D	6.20386	5.37043
LCN2	8.57775	5.98761
4933428G20RIK	6.10673	6.99708
GYPC	6.92742	7.65935
MTDNA_ND4L	7.58033	8.53988
LDB2	5.15608	5.98189
SLC1A3	7.96897	8.95459
2610002D18RIK	5.85017	5.03321
MAD2L1	7.91841	6.89822
LOC633568	8.06641	4.3289
KIF1B	6.3347	7.12169
LOC636818	5.38565	4.42502
PKD2	5.45676	6.20795
LOX	4.86809	6.2106
IRF7	6.87766	5.97405
CHST8	5.56587	6.39139
ALDH5A1	5.0916	6.00247
ASAH1	6.3951	5.11143
GBP2	5.39238	4.53431
ERRFI1	6.89213	8.22211
ANKRD37	6.88557	6.07257
LUC7L2	7.81687	6.60748
DES	6.86886	7.79189
NOTCH3	5.94632	6.94497
PIM3	8.18125	8.94662
BC023744	5.77693	6.54471
ACAT2	6.39432	7.27334
CIDEC	5.76581	8.83856
1810020D17RIK	6.61937	7.40954
NRP1	8.59228	9.45953
EFCAB4A	5.55587	6.44743
1200009O22RIK	5.1588	6.34023
PTGER3	4.4453	5.37757
CIB2	6.76393	8.24764
AGL	6.68711	7.48399
SGK1	9.21675	9.92656
ACO2	8.69324	9.95274
PALMD	5.38763	6.76239
UHRF1	8.93206	8.0355
ALDOA	9.29192	10.2798
SNX18	8.57823	9.2698
NUS1	7.30379	6.41802
5730469M10RIK	5.16067	7.1608
ABCD3	7.40108	8.27173
PRMT2	6.82979	7.56794
SYP	5.00635	5.74125
PGRMC2	5.85428	6.80185
EDNRB	6.27344	7.601
HIST1H2AN	9.47036	8.51351
TLE1	6.14503	7.09403
MGC18837	6.41582	7.72046
C1QL2	4.3506	5.4759
D530030K12RIK	5.08618	5.88104
RUSC2	5.61131	6.58662
EPB4.1L2	6.21635	6.95882
FGF10	4.59765	5.94766
PPARG	6.05894	7.72398
NASP	6.90315	5.39496
PRMT7	6.34809	5.30628
DUSP4	6.58461	7.3507
RBP7	5.39464	6.87771
COPE	8.27436	7.52949
DECR1	5.35959	6.39387
SEL1L	9.14484	8.10049
HIRIP3	7.41477	6.72078
LOC674110	8.61974	5.87918
TMEM49	9.03982	7.9933
SMTN	5.79	6.61049
TMEM97	7.25204	6.39159
STFA1	5.34027	4.41602
TYMS-PS	7.26819	6.40451
NUBP1	8.35689	7.654
SLC25A20	8.27679	9.23372
ETFB	9.12593	10.3075
4CYTL1	4.39186	5.12046
AKP2	5.91445	5.24183
IL17RC	5.07967	6.19115
IGHV1S34_X02467_IG_HEAVY_VARIABLE_1S34_71	8.89654	5.50335
VLDLR	5.60807	7.07866
LOC674087	8.19365	5.10872
NOS3	5.23234	6.35321
FKBP2	9.06384	8.0516
HAP1	7.41894	8.19321
LOC637227	11.9383	9.17054
MS4A7	7.61306	6.90003
GSTM2	8.86056	9.61547
TGM1	5.81175	6.5882
LOC100046781	4.45255	5.17986
FKBP9	6.88547	8.15456
PGM2	7.03876	8.00952
LMNB1	9.53522	8.77965
SRM	8.48039	7.59031
LOC243453	5.32798	4.41151
ANLN	6.64105	5.9208
PDGFB	6.65276	7.41181
1700037H04RIK	8.53182	9.56943
PCK1	4.52881	5.68319
DAB2	5.50524	6.5873
AGAP1	6.055	6.84591
LOC630305	11.0247	7.06626
FBLN1	5.33069	6.31553
GPIHBP1	5.85786	7.22234
GDPD5	5.50409	6.23078
TRIP10	5.35186	6.06553
ISG20	6.03916	5.10108
TMEM120A	7.34268	8.35723
MRGPRA2	5.45202	4.61726
IGH-V11	6.12513	4.40556
LOC100043257	10.8002	9.92703
PTN	4.70989	6.03546
SNN	5.52818	4.63062
NID1	6.55617	7.62762
SRPRB	7.365	6.31321
SORT1	7.5844	9.05514
FAM171A1	4.92962	5.69129
E2F2	8.53121	7.67638
IL18R1	7.71296	8.73175
ITGB4	5.14255	5.88618
CRAT	5.68455	7.25357
LOC382555	6.00049	5.10804
BCL11B	8.40487	9.13489
TMPO	6.73271	5.8758
AW548124	5.22077	6.21989
HADHB	8.64935	9.81062
ACTA2	6.31409	7.15206
DAPK1	5.07133	5.92516
2610528A11RIK	5.27246	6.17899
SDC2	5.56354	6.58169
4833431P16RIK	5.27837	6.36089
DHDH	5.24487	7.11178
GORASP2	5.53867	4.66303
ERGIC2	6.03352	5.21462
CDH5	7.05261	8.36479
TRIM2	6.25591	7.0247
GDF10	5.72162	7.41099
CHI3L3	6.1896	4.59979
CLEC4B1	6.26262	5.51786
ADAM15	6.50716	7.26295
IGKV1-99_AJ231207_IG_KAPPA_VARIABLE_1-99_1	7.71443	5.21259
SLC2A4	4.67605	5.66945
LOC234081	6.27402	5.10011
DGKH	5.42135	6.07694
FASN	4.58954	5.54609
IGHG	9.62239	5.79524	5.79524
TCF15	4.35482	5.34357
ADIPOQ	7.59602	10.3571
ZCCHC18	9.23221	8.19529
FCGR2B	7.24559	6.26549
TNFSF12-TNFSF13	7.99232	8.73295
BLNK	7.24362	5.99386
CAT	6.15775	7.4161
KLRA13	7.0591	5.94611
GEMIN6	6.77493	5.82152
TCP1	5.9572	5.10947
D630016P04RIK	4.85295	5.57139
SCN4B	5.0533	6.21403
CAPN5	7.42847	6.6443
ADCY6	6.17099	7.17226
IGF2	5.41352	6.54607
UBE2E2	6.57178	7.42085
HDC	5.39012	4.71705
LAX1	6.12308	5.39309
CHAF1B	7.09286	6.4415
9630027M13RIK	5.13654	5.78256
EG329123	5.26711	4.48843
LOC100048169	4.54448	5.65809
DCN	10.5204	11.3179
ENPP4	6.59924	7.51341
PTPRC	6.40861	5.28539
CD151	8.04003	9.08981
HIST1H2AK	9.74388	8.26765
CNNM2	5.3969	6.13753
RYA3	4.27536	5.46467
LARP6	5.47241	6.24727
AQP11	4.5651	5.44989
IFT20	7.42938	6.69459
D1ERTD471E	6.23862	7.04609
ENPP5	6.54054	7.92903
GALNTL2	4.90955	6.01282
GSPT2	5.15739	5.85763
RHBDL3	4.59918	5.29521
UFSP2	7.29986	6.21095
MARCO	6.24908	7.80917
PRG3	5.56498	6.8349
CYP2J9	4.75966	5.7424
IGFALS	4.99351	6.14284
IVNS1ABP	7.57465	6.36775
CYP27A1	6.88055	7.62843
DUSP1	7.73605	8.64525
ALG8	5.2767	4.58513
LPIN1	5.41953	6.60345
WWTR1	6.18247	7.28887
PGCP	6.42012	7.32613
2310008M10RIK	10.0078	9.18238
3000004C01RIK	5.98303	5.32219
PIK3R1	8.66205	9.38133
SCHIP1	4.91046	5.7537
EG245190	6.14077	7.48974
EPB4.9	4.74075	5.76023
BIK	5.16607	5.86264
IL1RN	5.12317	4.47353
CD209B	8.85414	10.3862
UBA5	8.90418	8.1609
BAT2D	6.0231	6.89957
TMEM205	6.85257	8.16463
TCIRG1	5.391	4.59648
CDC20	5.43067	4.55013
EPHB4	7.12417	8.35041
NDRG2	5.97613	8.08302
CHI3L4	7.66607	5.70827
LOC383095	5.04296	4.34613
MT-CO2	10.5051	11.2559
4831437C03RIK	4.68408	5.38753
P2RX5	5.52163	6.53049
APOC1	5.50099	6.72265
SRM	7.45291	6.04563
THY1	9.80731	10.618
ETFB	8.77253	9.86087
MLL5	7.05966	8.1584
2310016C16RIK	6.03066	7.32861
PCX	4.85548	6.3115
FAHD1	5.947	6.8376
APOE	9.50874	10.4394
FES	6.99573	7.7309
1300006C19RIK	6.19241	5.17513
GATS	5.34853	6.13567
SNX29	5.66607	4.84376
TTC14	6.32995	7.0177
SNRK	8.26943	9.14484
HSD3B7	7.34054	8.19385
ECHS1	7.74909	9.00014
PRSS12	5.33392	6.07485
STC1	5.70407	7.39674
EDN1	4.67184	5.57042
PPARGC1B	5.99144	6.69469
RAB34	5.19517	5.98277
TSPAN7	7.29372	8.13195
MRPL18	7.41654	6.63259
TRP53INP1	9.82319	8.94165
TAL1	4.72225	5.46542
IRX3	5.02753	6.06154
2810407C02RIK	6.73273	5.61677
CXCL12	9.57439	10.4561
SLA	5.63355	4.88115
PTP4A1	6.63089	7.84773
A430084P05RIK	8.12937	7.41222
2900026A02RIK	5.47235	6.14491
HIBADH	9.66761	10.3676
CD177	6.34384	5.09025
HIST1H2AG	7.11639	6.12681
LOC217602	4.64632	5.29718
TMEM45B	5.21694	7.78054
GEMIN6	7.08423	6.4012
SLC27A2	4.37899	5.60408
COPS5	5.20824	5.87644
SORT1	7.33144	8.74384
FGFRL1	5.00571	6.10586
H6PD	7.63199	8.50194
2810017I02RIK	6.82521	6.03193
CRELD1	6.1758	6.9031
DLAT	5.38541	6.10333
GNL3	5.86432	5.07846
RAD54L	6.74776	5.86895
ZFP276	6.13307	5.44613
GM459	8.87997	6.69855
TNFRSF13B	5.85689	5.00115
CDC45L	6.25216	5.43731
TMEM176A	7.69606	8.55181
SIAT7C	7.37209	8.33009
CASKIN2	5.56259	6.36936
FABP3	4.33442	6.38484
ACY3	4.7999	5.62811
RORC	4.5185	5.36146
TTC3	8.30876	9.12755
5930412G12RIK	4.71847	5.42704
TMEM53	5.35499	6.44198
2810043G13RIK	6.35244	7.12207
EZH2	6.49946	5.58299
MYL4	8.34853	7.54079
HIST2H4	6.10494	5.44935
SERPINA3G	10.9969	10.3392
PML	7.87005	7.10526
LOC675594	6.41809	5.61655
TIE1	5.14674	5.87612
CLSTN3	4.79946	6.17837
LOC384411	8.97221	5.66302
ATP6AP2	6.52998	5.3893
CCNB1	6.80908	5.71953
SLC35B1	9.72823	9.03988
TRIO	7.9811	8.74056
BAHCC1	4.88547	5.614
RAD51	5.31264	4.52064
LRRC59	9.39104	8.6861
ADCY4	7.48682	8.30893
SMTN	5.42354	6.21177
DOK4	5.20768	5.94561
IL17RE	4.46334	5.34546
LOC100045680	5.71571	4.70171
FOLR2	6.11449	7.33967
PPP2R1B	5.93061	7.16015
RNASEH2B	7.87782	7.24974
VEGFA	7.15093	8.12994
HIST2H2AB	6.66474	5.99107
TREM3	5.78572	4.92235
NASP	7.56009	6.87036
SNURF	5.29751	6.36701
IGHV1S33_X02465_IG_HEAVY_VARIABLE_1S33_145	5.23158	4.39096
E430003D02RIK	5.83633	5.17808
1700081H05RIK	5.7206	6.63237
CTGF	5.68811	6.55227
USHBP1	4.47984	5.34647
CRIPT	5.8502	6.47276
4933437K13RIK	8.17524	7.06023
TLCD1	4.96862	6.23192
PEX6	8.49067	9.11839
4930553M18RIK	5.44514	4.4656
LBR	5.63833	4.64698
1100001F19RIK	8.5835	7.5092
PLSCR1	6.83503	5.99019
OSMR	6.7345	7.50884
TTC3	8.61905	9.29312
RBBP7	7.72927	5.87749
TMEM49	6.52235	5.2789
PRELP	8.70375	9.34677
BAT2D	5.6731	6.53496
HIST1H2AD	11.1782	10.3794
ALS2CR4	5.12162	5.83104
DUSP6	8.94575	9.67236
DNAJC28	5.37358	6.14514
PSMD7	7.26132	6.44306
BMI1	5.94004	5.0369
CKAP2	5.44971	4.66258
LOC100045677	6.83604	6.12859
LGMN	9.50496	8.71213
VLDLR	5.5093	6.91027
MPO	5.19151	4.48179
IFT20	10.0076	9.33879
STXBP3	5.1519	5.88613
MFGE8	11.8415	12.4516
GSTZ1	7.39518	9.0974
D930001I22RIK	6.19777	7.64052
CCDC90B	6.33829	6.96538
KIF4	6.50124	5.57703
TNFRSF17	6.03742	5.05178
IFT81	4.59835	5.30588
LY75	5.50989	4.63353
TMEM109	9.15908	9.94521
FUT7	4.8078	5.51428
IPMK	5.45383	4.70228
PILRA	6.76927	5.92992
PRF1	11.4797	10.5816
NACC2	6.95181	7.71675
PRKRA	6.79652	7.4972
4732462B05RIK	5.02087	6.04847
TBC1D4	4.68476	5.5943
CLEC4A3	7.19097	6.36337
WDR68	6.01542	5.35154
GORASP2	7.48464	6.34707
SHANK3	5.32447	6.27903
RBPMS	5.45582	6.17245
0610007N19RIK	7.21945	8.05474
MEIS2	5.95801	6.98818
ETFA	9.82252	10.5178
BCKDHA	7.67736	8.80487
ESR1	4.49665	5.24679
SCL0004023.1_57	5.65927	4.55202
LIMS2	4.63073	5.4259
3200002M19RIK	6.07689	5.46856
GPR182	6.24833	7.10095
HIST2H2AC	11.29	10.6774
ACADL	5.39511	6.17918
HIC1	4.69528	5.38739
LOC383125	7.1471	6.21014
GTSE1	6.35734	5.66868
SEMA6A	5.01336	5.84931
SCL0002791.1_134	6.84603	6.14946
RPS27A	9.05563	8.29543
D030034I04RIK	5.67045	4.90498
TRIP6	5.42976	6.22185
PRKCZ	5.47499	6.14454
EXTL1	5.39665	6.01236
STARD8	6.51051	7.34849
DHRS7	8.09437	8.74969
GSN	5.54601	4.6704
ARHGAP24	6.76037	7.38847
VAMP1	5.46347	6.09588
RBPMS	5.95681	6.78071
LPL	10.1094	11.522
UCK1	6.54581	7.54739
FZD6	4.66793	5.35533
EBF2	4.5958	5.45752
NCOA4	5.58588	4.7281
RRM2	6.59158	5.5834
PTPRD	4.83631	5.94942
SMAD1	7.31794	8.26255
A730008H23RIK	5.82458	5.19523
ENTPD2	6.48526	7.35943
CCL27	5.89474	6.54943
CCNE2	5.04119	4.44358
SRM	7.83654	6.9395
PAQR7	5.93811	6.60904
TXNDC11	5.29622	4.47113
PABPC4	6.61587	5.88715
LOC386520	11.2229	10.5803
PLS3	5.77191	6.43563
LOC100046320	6.56578	5.4705
6230400G14RIK	5.77138	6.53094
OLA1	7.17733	6.21999
D10JHU81E	8.12086	8.92513
MGAT4B	6.40146	7.2391
GATA6	5.5629	6.53061
DBT	6.36661	7.02029
1600016N20RIK	6.27537	5.56672
5830404H04RIK	6.21869	6.97218
GPR23	5.65197	6.76291
NKPD1	4.97626	5.66575
CSF1	5.36038	6.3719
LOC333744	6.56001	5.3647
ALDH3B1	6.86932	6.25682
CENPM	5.53807	4.85355
SDCCAG1	6.35477	5.60972
A130090K04RIK	8.45823	9.13844
RBBP9	6.70182	7.4751
5330431K02RIK	4.91012	5.54751
BC013529	8.1811	9.24495
SPCS3	8.92751	8.28998
MYH11	5.66914	6.35292
D030029J20RIK	5.46017	6.27187
RAB43	5.12112	4.49658
LZTS2	5.90869	6.89521
NOLA2	9.0167	8.41116
MAGED1	8.18929	8.91676
HSD17B4	8.56917	9.36823
RSRC2	5.38111	4.63699
CXADR	5.67758	6.86925
ZFP521	5.61267	6.27581
NFIA	5.26971	6.02694
ALDH2	10.1957	11.0018
CXCL9	10.4824	9.47119
ECE1	7.71798	8.47898
AQP7	4.35944	5.94192
2610524H06RIK	6.62648	5.67566
HOXA7	5.78401	6.73089
GNG12	7.735	7.12519
LOC381285	6.1658	4.94808
HERC4	5.68216	4.98968
IL15	6.05414	6.82507
MYL1	5.30947	9.54413
FABP4	4.37695	5.34032
D0H4S114	6.04134	7.32947
ASAH3L	6.20914	7.24391
H3F3B	5.77033	4.66409
ATF4	8.03161	7.18969
CENPA	10.1136	9.4929
MYLK	7.59581	8.38928
FXYD2	4.33844	4.9412
D930001I22RIK	6.37695	7.78034
AEBP1	6.99593	7.88298
KIFAP3	5.49515	6.27491
NOS3	4.99659	5.82207
A530050D06RIK	4.41207	5.1889
UMPS	6.35663	5.32908
TPX2	5.95117	5.20863
EAR11	5.40875	4.39087
GOLGA7	6.87396	5.7304
FNBP4	5.48694	4.77238
MNS1	7.62732	6.93633
SYDE1	6.32198	7.15209
OPLAH	4.74425	5.8515
4930427A07RIK	5.32168	4.71132
TFDP1	8.12587	7.43128
GALNTL2	5.89987	7.28113
GSTM2	8.67823	9.39565
MGST3	6.1027	8.0789
CNOT2	5.40361	4.63511
1700034H14RIK	6.91234	6.11577
SPINT1	7.26027	6.39253
AQP9	5.98746	5.22597
HIST1H2AO	11.4241	10.6669
B230369L08RIK	8.43827	9.19123
POR	5.99838	6.7618
SLC25A10	5.96295	6.95215
A630082K20RIK	5.86915	5.14331
NRP	6.83022	7.53006
APOC1	6.81547	8.10526
TRAM1	7.90152	6.5612
COPG	5.78779	4.85295
LOC100045391	5.29061	4.46622
LOC667370	5.75556	4.77662
RILP	5.00418	5.72803
MGST1	6.90295	8.4431
CDK5RAP1	6.02173	7.6913
LRRK2	7.1163	6.2169
RRM1	7.99645	7.36589
B430201A12RIK	5.41897	6.23167
INO80C	5.89162	5.25268
AGL	6.03519	6.82774
C230043F19RIK	4.6069	5.29081
DHRS7B	6.97503	7.59154
A330021D07RIK	5.25818	4.59843
AI464131	4.5784	5.33827
ACADSB	6.66016	7.66267
IGKV4-90_AJ231224_IG_KAPPA_VARIABLE_4-90_22	6.22717	4.62384
BUB1B	6.30612	5.54389
HAMP2	5.00401	6.03979
STMN2	5.82031	6.61642
AI607873	7.54508	6.44903
PTK2	7.31573	8.05554
IL4	6.34055	5.33347
AI451617	6.01454	5.34509
MT-ND4L	6.63954	7.51517
DDHD2	7.96873	8.75614
2310079P10RIK	4.49517	5.78119
MAP3K6	5.05924	5.72983
AR	5.16695	6.03609
CLEC7A	7.48048	6.46561
ACAA1B	5.06833	7.21274
ADIPOR2	9.28428	10.1311
LUC7L	4.49687	5.12476
PIGK	5.73269	6.44015
PEX11A	4.91477	5.86986
OAS1G	6.34951	5.28196
CCR7	6.56219	7.29746
6720418B01RIK	5.10691	5.75135
UPB1	5.75429	5.03187
2810407C02RIK	7.27341	6.4119
MFSD2	5.36485	4.78296
COPE	7.98001	7.33095
SCL0001651.1_229	5.66573	5.05822
MGST1	7.68588	9.38865
PGM2	9.24006	10.1212
RETSAT	6.50803	8.12036
LOC100048556	8.65158	7.41453
BC057627	6.46371	7.03311
FLOT2	8.31365	8.96656
ADORA1	4.55166	5.85854
RCOR1	6.2263	7.13829
SNTA1	4.9885	5.81253
NAPB	4.43201	4.99268
CXCR3	7.87909	7.22035
LOC100047226	5.7541	4.85441
CLNS1A	5.81418	5.09888
ASF1B	5.98046	5.29457
RRM1	7.85055	7.22703
CDCA7	8.73436	8.06233
CD27	6.42689	7.01822
ABHD8	6.15083	6.74069
FBXO10	6.44818	7.14575
CLPX	6.11645	6.74893
GMDS	6.85835	6.24238
ANKRA2	6.20761	5.62607
MARCKSL1	7.8806	8.44933
FTO	8.65705	9.27256
SMAD5	7.05698	7.69855
HSD11B1	8.8032	9.63751
NAT6	5.78923	6.43802
BC013712	7.26221	6.35376
PLAC8	10.7108	9.44794
SCL0002624.1_576	5.69804	5.00471
A930039F13RIK	4.66943	5.24609
TMED4	6.14693	5.53785
FEN1	9.17616	8.52926
A230057M07RIK	7.72023	8.58435
SIRPA	5.48555	4.59231
CCDC85B	7.20091	7.76296
A630064P09RIK	5.90249	6.52197
MYL9	5.44211	6.26618
CACNA1S	6.01029	5.14427
EAR2	8.2132	7.05126
HBA-A1	9.91685	10.9546
NOS3	5.36462	6.04256
UCK2	7.67114	6.85107
TG	5.39407	4.65203
SGOL2	6.19408	5.5584
RGR	4.51491	5.16402
A230057G18RIK	4.41761	5.14633
CIB2	5.52178	6.50046
TMEM98	4.83359	5.69378
1190005I06RIK	4.44706	5.71182
S100A9	10.5487	8.57238
CCRL1	4.90369	5.58375
DAB2	7.58743	8.58193
ENO3	6.82286	7.8815
SCL0001978.1_6	6.88701	6.06057
GARNL3	5.43799	6.13963
PRKCDBP	6.94174	7.69374
KIF1B	6.73418	7.54221
RANGAP1	5.78282	4.84918
SCT	6.43121	5.40097
VEGFA	5.5201	6.27959
SCL0004020.1_31	8.00274	7.02196
MADCAM1	4.80386	5.50615
FAR1	6.37985	5.68753
MIB2	7.9924	8.62846
PHLDA3	5.54153	6.88572
NFIB	5.38904	6.25489
P2RX4	6.20819	5.31903
S100A8	11.4616	8.87783
RTN3	8.48996	9.07306
UBQLN1	5.14251	4.51968
5330423I11RIK	4.97645	5.55388
SOX4	6.04214	6.8582
CCNK	5.25504	4.62636
5730472N09RIK	6.17178	7.32282
PCK1	4.43408	5.93392
E430033B07RIK	7.2087	8.08244
D130071N09	4.79561	5.61264
GM1673	4.422	5.08443
5430417C01RIK	4.58544	5.21212
1190007F08RIK	5.07684	5.83404
LRRK2	8.11252	7.13471
HNRNPH1	5.9181	5.18627
4931432E15RIK	4.60939	5.20482
C130074G19RIK	5.22507	6.26789
ZFP288	5.84444	6.6
ZC3H12D	9.05441	8.43781
GPD1	5.08048	6.61479
SH3TC1	6.85819	7.60409
MRPL2	7.3508	8.05336
IRS3	4.42486	5.48044
2610016A17RIK	4.52651	6.00437
IDS	8.19481	8.74884
NDRL	7.31974	8.05818
KIF2C	6.80929	6.0226
2310044G17RIK	7.00768	6.43163
HSPG2	7.65038	8.68617
PYGB	7.42893	8.06852
C530044N13RIK	6.84759	7.517
PLIN	4.38877	5.46148
GSTM1	7.52789	8.26035
CLCF1	5.45469	4.71176
KCTD12B	4.78181	5.54312
LOC632684	6.82966	6.09569
CCDC134	7.7596	7.18176
ZBTB9	6.43006	5.87957
RBM10	5.52878	4.75114
9630009N10RIK	4.54094	5.15202
ASPH	5.1858	6.32683
PHF11	7.44	6.75249
LOC100048622	8.59138	9.3894
ZBTB2	10.8518	9.62977
SP140	6.332	5.52698
NSBP1	6.69753	5.83728
ZCCHC14	5.00724	5.64541
RASGRP1	5.50919	4.76368
DAG1	5.19092	6.12652
DAB2	6.98919	8.12589
PDE1A	4.45612	5.21042
COPG	6.20758	5.60676
TCF7	6.89404	7.62092
IFI35	7.61982	6.53422
SAMSN1	6.68548	6.13263
UCHL5	7.03937	6.18615
AACS	7.9426	8.73338
COL4A5	4.36206	4.9925
RASL11B	5.54054	6.32492
TXNDC5	9.91542	9.18626
LOC100047126	4.44496	5.60841
PECAM1	7.63296	8.30366
RAB22A	5.72357	6.39755
PRKCZ	5.31504	6.03479
TK1	7.38795	6.58472
PPP1R9A	4.8848	5.79219
TINAGL	4.73543	5.31209
MCC	5.16597	6.01818
0610009O20RIK	6.16116	6.7217
NCAPG2	5.60906	4.84711
STARD5	7.70248	6.99574
CSGALNACT1	4.60309	5.22924
OGT	7.68309	6.94704
NACA	8.58461	8.00513
MMP15	5.0621	5.74313
ABCC9	5.95066	6.76725
2610524N02RIK	5.4017	4.82741
SND1	6.63431	6.01412
PIK3CB	6.73911	7.38059
ALDH3B1	8.23418	7.41272
ARHGEF1	5.4498	4.63461
C230040D10RIK	4.80811	5.48119
EAR6	5.88754	4.44794
KNTC1	5.94303	5.22605
2610029G23RIK	8.30353	7.47083
5033413D16RIK	8.34108	7.77717
CX3CR1	5.95688	6.58629
PNPLA3	5.15129	7.03195
CD22	5.37982	4.72965
EVC2	4.98011	5.67932
KCNK3	4.54753	5.50642
LOC100041504	10.7373	11.3597
LOC100046250	5.38391	4.70284
LOC331102	8.16506	6.62367
CAMK2D	6.02413	5.20064
381484	5.40152	4.67434
2310051E17RIK	5.16352	6.22016
LOC100047827	10.536	9.86797
AEBP2	5.63833	6.22863
E130302P19RIK	6.7897	5.98422
PPP1R1A	5.42354	8.00619
KLHL22	5.81046	6.49537
SULF2	6.60494	7.29613
E330031M19RIK	5.0247	5.65643
CSMD2	4.61741	5.37822
MRGPRB2	4.4104	5.22513
NUP88	5.57327	4.89966
NDUFA10	9.38202	9.99064
RNF19A	9.04742	9.63411
PFKM	6.63702	7.99996
LGSN	7.01817	5.91274
FPGS	5.39608	4.77685
SLC12A7	5.64348	6.28901
PTPRM	5.32111	5.99369
FNBP1L	7.4752	8.20072
NRBP2	6.00251	7.21809
RAB1	7.18503	6.45412
ZNRF1	5.1327	5.77627
E130318A13RIK	4.99209	5.65295
LOC545732	5.38115	4.63812
2410003P15RIK	7.38943	8.03992
REM1	4.84445	5.42448
NADK	9.1673	9.76039
PUS10	5.69606	5.09323
2310021P13RIK	7.24661	7.78484
PAK2	6.21878	5.46503
TMED2	5.87153	4.8977
LOC640340	8.39187	5.73157
GLIPR1	9.03486	8.43181
ALDH4A1	7.96067	8.81838
MUSTN1	6.33158	7.06484
GABARAPL1	6.17391	6.81346
SPCS1	9.69092	8.97973
OAS1G	7.74382	6.92017
LOC670044	4.84409	5.39618
SYNGR1	4.52008	5.07885
2400003C14RIK	5.63023	4.97284
LOC676640	5.19986	5.77042
1110039B18RIK	7.45739	6.86407
EG632248	9.02797	8.16863
PPP1R2	8.30014	8.87549
PCDH17	6.01951	6.6962
LOC100042405	10.3412	9.63407
4833409J19RIK	4.80972	5.37836
G0S2	5.9276	7.18077
ARSB	8.06192	8.60956
LOC100043822	5.10037	5.92201
SLC39A11	7.55324	6.86432
TGM2	9.7367	10.3102
CYCS	8.78758	9.32842
5031439A09RIK	5.73632	6.35894
PTTG1IP	9.70481	10.2712
VARS	5.84975	4.89627
1700015E05RIK	5.89306	5.25622
LOC384348	6.03232	5.40632
RPS24	7.2204	6.63139
ACADS	6.9136	7.95108
SNCG	5.63331	6.76081
ARL4A	5.06518	6.4824
APBB2	5.69378	6.30719
PCCA	6.22949	6.94099
RBBP7	7.63883	5.93984
LMNB1	5.64704	4.91548
STMN1	6.30873	5.67977
KANK1	5.69715	6.53674
RBBP7	7.86673	6.20968
ACVR1C	4.4237	5.34209
LPCAT2	5.71452	4.79377
LOC432730	5.53824	4.91453
LOC100048330	6.57771	5.83468
SPCS1	10.9337	10.3155
LOC100041388	8.65093	9.21847
2210419D22RIK	8.42022	9.04936
A130093I21RIK	6.35108	7.06409
NUDT7	5.47394	6.30237
ETFA	8.52961	9.16036
LSM12	6.89703	6.04645
LOC100044948	8.03914	7.12411
ITGB2L	5.13293	4.41307
ITGB1BP1	6.37656	7.08068
DDX5	6.69055	5.23735
LOC278188	6.1326	5.6066
LOC100048046	8.25291	7.71139
DDX17	10.8262	11.4322
PHKG1	4.3546	4.91498
A930026I22RIK	5.04429	5.75079
GUCY1A3	6.71038	7.74727
WASF1	5.85051	7.02027
FFAR3	6.44006	7.31678
EXTL1	5.35185	5.92442
BUB1B	8.16758	7.61131
4930402H24RIK	5.56717	6.49142
SLC22A5	7.01687	7.77301
ITGA7	4.54631	5.28113
PPP1CB	7.30292	5.90488
MAML2	8.02386	8.59065
NUAK1	6.8652	7.61604
LOC100048439	7.18685	7.83915
HEXA	8.26807	8.89069
RAP2A	6.12288	6.74462
DAB2IP	5.42775	6.14724
SIN3A	5.28697	5.89222
PPP1R12A	6.65269	7.33801
IFIT3	5.61123	4.74185
MACROD1	5.25097	6.26294
PROS1	7.33208	8.04749
HSPB8	4.6106	5.3981
MPP3	4.72524	5.27242
H47	9.24362	8.66281
PCSK6	4.67253	6.30409
LOC100047904	5.4314	4.78099
4933439C10RIK	5.80865	5.26287
2900016B01RIK	6.60485	7.20528
RHOJ	7.06063	7.79195
IGKV1-88_AJ231206_IG_KAPPA_VARIABLE_1-88_289	6.34916	4.861
3830430K15RIK	5.33316	4.81014
MGLL	5.01926	6.10891
SHROOM2	5.06651	5.67425
2810417H13RIK	7.43712	6.74087
ST5	7.15008	7.8847
1300010F03RIK	5.77219	6.70405
NBL1	5.13928	6.09199
COMT	8.56611	9.35499
ORMDL3	7.91194	9.13626
MSX1	5.32404	5.92308
EPSTI1	8.37711	8.92861
NAV1	7.80396	8.44244
9530064J02	5.39538	6.07872
CD3G	9.77701	10.5145
C79407	5.64729	5.04188
D5ERTD579E	6.19524	6.74373
ITK	8.12768	8.86307
SLC28A2	5.86699	5.01784
B230363H02RIK	6.54031	5.95837
TMEM44	4.89033	5.50408
EAF2	5.22419	4.6123
LOC386112	6.69372	7.23885
OXA1L	6.86284	6.08724
TBXAS1	5.44644	4.89462
3930401E15RIK	7.39511	6.81106
HAK-PENDING	5.72508	5.00393
SCL0004085.1_27	5.73596	4.89341
TMBIM1	5.05424	6.31395
ADA	5.34395	4.66248
COPE	7.81953	7.2341
CAMK2N1	5.16662	5.96301
9430080K19RIK	8.74007	9.34242
TOP1	6.9406	5.64735
FOXM1	6.06436	5.38375
C030025P15RIK	5.6354	4.84318
PEA15	7.99206	8.55354
RCC1	5.43482	6.07515
H2AFX	8.13554	7.47788
HSD11B1	8.61022	9.54777
TLE1	5.26596	5.77604
ADAMDEC1	5.02969	4.46938
KLHL7	5.99721	6.72579
PDK3	6.89395	6.27389
1110003F05RIK	5.06374	5.84753
AMPD1	5.29565	6.31771
CHST7	5.63317	6.22904
FAM160A2	7.76086	8.28645
SCOC	6.87793	7.53679
COQ10B	6.602	5.65176
AP2B1	5.79753	5.1159
SDC1	5.02811	4.40774
TMIE	6.00688	6.78488
CTSC	8.21559	5.58423
PTPRD	4.43655	5.41422
IRG1	5.17754	4.57191
SLC2A13	5.2048	5.76963
RGMA	4.53477	5.67113
FUS	6.31244	5.1214
LOC100047788	13.2874	11.578
RFC2	7.44916	6.44008
TDRKH	5.34006	5.9693
MCPT6	4.41764	5.43731
PIK3R3	5.61614	6.35079
IL7R	8.59659	9.28874
DNAJB11	10.0107	9.09524
TANC1	5.63554	6.24522
IGFBP4	8.60121	9.53867
ACSM3	4.48175	6.17976
IVD	6.97074	8.0251
4921528G01RIK	7.81745	7.16349
AU018778	5.11141	7.22893
FGD2	8.63377	8.06378
PTGDS2	5.15323	4.53691
PGD	9.36674	10.0347
TMEM90A	4.79769	5.30593
PLEKHA4	5.80633	6.3944
CDCA5	5.79575	5.19903
DNM1L	6.28268	5.76391
2700049H19RIK	5.56018	6.17387
BOK	6.55649	7.59447
CXCL10	6.62567	5.63149
PCCB	5.77466	6.67595
KIF1B	7.23902	7.88649
NOTCH4	6.78835	7.64743
THRA	5.12388	5.79602
VMN2R-PS14	6.75413	6.14351
PIK3R3	6.20371	6.87175
TBC1D4	4.35842	4.89407
LTF	9.19581	6.99869
TM6SF1	7.06335	6.32103
CD55	7.7596	8.28027
DDX26	4.7193	5.23205
PDE1A	4.52499	5.45584
UBR7	6.32013	5.6841
CBR1	6.02257	6.92811
MIF4GD	7.59356	6.45501
RAB24	6.7667	5.93579
HSPA5	6.01535	5.39701
SLC25A42	5.09874	5.81631
FXYD2	4.9761	5.57647
SNX17	6.04209	5.22172
GALNTL1	5.45434	6.27745
GANAB	6.64548	5.40775
PKP4	8.16008	8.76912
TRABD	5.80566	4.9955
SRPX2	5.15316	6.23294
ADAMTS12	5.46989	6.71591
ART3	4.91431	6.25191
RPE	5.87941	6.65402
LMAN2L	6.5661	7.12465
IFI205	6.84659	5.57816
LOC100045890	8.89794	8.19078
4933407N01RIK	8.58699	7.96592
NDUFB8	10.4065	11.0211
SULF1	6.77796	7.36351
MRPS11	7.22486	6.62268
2810417K24RIK	5.39354	4.66563
SPNA2	8.48794	9.06957
SMARCA3	5.78012	5.13059
SEMA4B	5.67539	5.08996
SLA	5.68185	4.7426
RARS	7.5815	6.94192
ATL2	6.53773	5.67193
MCM6	7.69079	7.08001
CPT1B	4.86103	5.96784
NRG4	4.62076	5.47349
CRYBA4	5.95743	5.13125
HIST1H3A	7.456	6.67455
HSPB1	5.41308	6.43328
ETFA	8.86645	9.50721
PPP2R5C	7.98993	6.9829
RP23-357I14.1	6.88772	6.22138
A530020H22RIK	4.57235	5.14337
DM15	6.21876	6.97918
LOC667337	6.55043	8.30298
NNMT	6.41831	8.05293
PCNA	5.91096	5.28299
PDZRN3	5.80821	6.71371
D11LGP2E	6.51558	5.90154
SCL0002785.1_49	4.84213	5.39851
PAPD4	6.42861	5.76731
IFIT3	8.59369	7.89825
ACSM3	4.45572	5.85601
TRIM27	8.02834	7.44798
MRPL38	8.85298	9.38039
DAPK1	4.92272	5.58338
SNX21	5.33731	6.08528
H2-AB1	11.5176	12.1929
ST7	6.11387	5.26808
ITGAD	5.51358	4.75264
ARRDC2	5.55327	6.22106
CCL3	5.48736	4.80862
STAT2	6.97138	6.25325
F730003H07RIK	8.38208	7.57519
SF1	5.4126	4.71846
SEPP1	9.08944	9.69291
RGS12	5.55008	6.10943
REEP1	5.18005	6.0504
FAM108B	6.28507	5.60656
CH25H	6.32303	7.11537
CD300LG	6.38334	7.39272
LOC209281	6.2792	4.99088
IRS2	7.30376	6.65557
RASL11B	5.66358	6.36901
9930004G02RIK	5.86082	7.13329
MYBL2	6.22884	5.35174
ANKMY2	6.08197	6.61085
RAMP2	8.22353	9.19883
ANAPC5	7.5296	6.0496
CRRY	5.51503	4.82425
PLXND1	7.71541	8.28692
E330013M12RIK	5.08687	5.7883
DEPDC6	5.63728	6.60791
NME7	6.02812	6.67595
LOC381739	6.16145	7.04024
A130038J17RIK	7.06939	8.13752
POMT2	6.29577	5.54694
LOC100040961	9.32711	8.60542
CACNA1D	5.01983	5.60762
BACE1	6.25302	6.75287
LOC381889	5.91726	5.09706
NFIX	4.91592	5.48899
0910001A06RIK	6.03575	6.61895
8430403J19RIK	5.6893	5.12244
KIF4	5.16832	4.57933
KCNK1	4.49179	5.14479
WHRN	5.13755	5.89158
A630001G21RIK	8.48243	7.75969
SMPDL3A	8.08129	8.64898
CLEC1A	5.1436	5.85369
RGS9	4.81333	5.35511
NDRG1	7.21679	8.09317
UCK2	8.7026	8.06118
5930429A15RIK	5.20535	6.03234
4930547N16RIK	5.66289	5.08762
9330177P18RIK	5.91394	6.44907
IRAK2	6.96462	7.62989
TMEM98	5.07697	5.65816
PML	10.1433	9.46074
ATP1B2	4.45728	5.04205
SPC25	5.82342	5.15783
ANXA5	9.35013	9.96618
ETFDH	6.79089	7.3856
CADPS2	5.44625	6.24485
RXRG	4.72006	5.43529
EFCAB4A	4.95022	5.82278
F9	5.56698	4.98674
WDR43	7.64512	7.04155
2400010C15RIK	9.66036	10.2053
TAX1BP3	8.60149	9.19365
2810410P22RIK	6.79812	5.88135
OASL1	6.47358	5.7508
TMEM126B	6.02228	5.44587
LOC637089	5.42948	4.84934
HIST1H2AI	11.3696	10.7545
IMMP2L	6.2999	7.00927
CAMP	8.62253	6.78726
CEP55	5.59832	4.8672
EAR3	8.6057	7.57686
SKI	6.71943	7.27537
MRG1	4.81407	5.34456
LOC218696	5.24974	4.74072
NOL5A	7.43987	6.22011
2010111I01RIK	6.07183	5.50271
TCEAL8	5.86916	6.49681
IL1RN	5.53815	4.86306
BICC1	5.89698	6.46055
TNFAIP3	7.06915	7.63132
7530408C15RIK	6.59462	7.27891
LOC667776	5.99914	5.43818
FSCN1	7.91654	8.86216
GMPR	5.24091	5.88541
PIRA11	5.58108	4.84297
C730004I03RIK	4.62492	5.1812
LOC386085	5.18505	4.61276
SGPP2	4.8099	4.32096
NDC80	6.2269	5.72731
THSD4	5.19821	5.90816
FKBP7	5.02669	5.62301
HNRPH1	5.53866	4.91683
SRPX	5.11958	5.64988
GTF2F2	8.68815	8.16934
ERGIC1	8.22352	7.71172
HAMP	4.82941	5.63234
LOC100046898	7.85892	7.34411
CAR5B	4.6766	5.44604
FBXO30	5.1723	5.72241
BC020535	4.82184	5.49733
THSD1	5.01911	5.86114
GAL	4.71846	5.32731
COL15A1	6.56354	7.27719
TXNDC15	9.65474	10.1678
WFS1	5.42935	4.94057
SCCPDH	6.89622	7.54371
SOD2	9.44604	10.0216
MCM3	6.43126	5.42775
1110001A07RIK	6.11359	5.59266
TREX1	6.83909	6.29849
TMEM131	6.87808	6.10039
TIPIN	8.27334	7.68055
NFE2L1	9.0038	9.77244
CYP51	6.31282	5.59547
RAB6B	6.26289	6.94517
DARS	7.57742	6.02613
TMEM86A	8.62092	9.31056
GMPPB	5.90191	5.29469
DCLK1	4.94153	5.51593
TROVE2	5.77389	6.50807
GPRASP2	4.84881	5.518
LOC100047915	6.23767	5.63495
MCM5	9.5652	8.92024
QARS	7.97639	7.46376
CD209B	9.23913	10.5144
CSNK1D	5.49079	4.7573
MAN2A2	5.44959	4.87886
DYRK1B	6.41976	6.96367
NHP2L1	6.26761	5.71146
ACLY	10.4132	11.2045
LOC100048504	6.14027	6.67873
MDK	6.85654	7.51726
5430433E21RIK	4.44354	4.95188
EG633692	7.59512	6.41012
SOX7	5.18253	6.1651
AW123240	4.96673	5.57695
ANXA6	9.59725	10.1261
DNAJC6	6.3419	7.01782
CHI3L1	5.81817	4.91757
TMED8	7.03273	6.46232
KLB	4.42235	5.73865
TRIB3	5.18681	6.14513
ST14	5.50066	4.87786
P2RY5	8.47411	9.06831
HERPUD2	5.72619	5.16287
JARID1B	5.87009	6.52594
PPP3CC	8.81623	8.16639
ABCA9	4.79319	5.53538
HIST1H3F	7.98947	7.10727
NRAP	5.64173	5.10812
EPB4.1L1	4.87817	5.71509
SGPL1	7.02652	7.65375
SCL33870.2_144	4.53357	5.13602
PTPN21	5.63293	6.20979
SEMA6B	5.00327	5.55769
1110032E23RIK	5.54553	6.37076
GUCY1A3	4.99492	5.60345
KIF4	5.0835	4.53972
RCL1	5.14469	4.5468
NAB1	5.80771	5.13572
SDHC	8.62161	9.23953
CBFB	5.42869	4.67037
D2ERTD750E	6.01878	5.38364
CD79B	10.3233	9.49483
EDG5	8.58568	7.95809
LOC100046120	11.0891	11.5779
MT1	9.78223	10.6714
HSD11B1	9.02497	9.87046
NAV1	5.96544	6.61077
GPR23	5.02736	5.8698
SCL0002368.1_75	6.88411	5.60012
RHOU	4.77272	5.54876
GPR116	5.26348	6.55527
4933424B01RIK	6.10569	5.55239
HBB-B1	10.5786	11.4342
PRODH	5.66374	6.75818
HP	7.42678	9.12851
GUSB	6.33577	5.32477
TMPO	5.47331	4.82219
TMPO	6.77688	5.99328
PTBP1	8.15809	7.24874
TERA-PENDING	5.55585	4.94578
DHX58	7.48837	6.9096
ABCA8A	5.10882	6.14157
ADRB3	4.72703	5.33852
DRG1	8.48305	7.96237
BTBD11	7.21242	7.96076
ERDR1	6.47535	4.82433
NDUFV1	9.83288	10.4078
HTRA3	5.64488	6.9223
MRPL3	6.75645	5.74619
TRPS1	8.05899	8.60449
MAX	5.55369	4.78394
GINS1	6.24735	5.67425
LOC100045607	7.25924	7.77334
MARE	6.13728	6.68664
H2AFZ	10.3569	9.72584
PTPLA	5.44449	6.25178
TPD52	10.3324	9.83532
SMAD1	7.36535	8.00469
CS	8.44522	8.98777
LOC100043821	5.89615	4.92197
PPP1R3B	4.90069	6.03309
CHI3L3	7.47104	5.87808
4632428N05RIK	6.92583	7.42633
KRTCAP2	10.8717	10.3795
GMPPA	5.72728	5.02743
CKB	9.28866	9.87776
5730417B17RIK	5.7871	5.2239
SPO11	6.84376	5.95836
LARP6	5.55999	6.25137
2010001H16RIK	6.41887	5.4623
1700019H03RIK	7.23425	6.71326
MGST3	5.35532	6.94252
ALOX12	4.72592	5.31848
NNMT	4.9473	5.92728
DNAJC3	8.07691	7.35915
SLC8A1	6.68222	6.14497
1110012O05RIK	10.3207	10.8664
CUL7	6.73493	7.36853
INPPL1	7.80833	8.41898
IL17RD	4.48962	5.03317
PPIB	10.0014	9.40192
CCRK	5.57041	6.13502
D130059O18RIK	7.01289	5.79542
LOC100047611	5.40928	4.8605
GUS-S	6.79162	6.20921
ITFG3	6.55671	7.16188
MEIS1	5.47615	6.23086
GM1752	5.65572	5.0226
CPSF6	6.15213	5.27155
RIN2	5.06161	5.81702
TIMD4	7.25655	8.27813
D030006P03RIK	4.75677	5.27741
MAD2L1	6.63105	5.83652
FIGNL1	6.77017	6.02896
MFN2	8.6704	9.44042
LOC384417	6.70673	4.55348
RIPK3	6.34676	5.79981
TEAD2	5.59391	6.12682
ACTA2	8.86689	9.78262
5730528L13RIK	4.61381	5.17212
HIST1H2BK	7.04741	6.40631
CCBP2	6.82681	6.15638
ZFP612	4.41607	5.02375
LOC666661	5.86556	7.50289
IREB2	5.87747	5.34435
BAG3	8.32954	8.89257
PDGFRA	7.16978	7.81111
MSRB2	5.45145	6.03819
PRKD1	4.45688	5.14203
SLC29A1	5.00689	4.44212
KLRA13	5.95595	5.23342
OGN	4.92957	6.14809
FOXP1	6.66754	6.11627
NR2F6	6.86887	7.4332
C130072A16RIK	5.66349	4.86565
FAM158A	6.54104	7.24231
PMF1	5.92565	5.42298
RANBP1	9.94646	9.37199
HIST1H3F	5.03851	4.44531
ATP6AP2	6.84459	5.6927
EAR4	7.75096	6.57001
SLC30A7	7.16945	6.63256
ID1	6.07359	6.82471
HBB-B1	10.1684	11.0353
4933407N01RIK	8.63209	8.06061
MT-ATP6	10.8212	11.4227
GGT5	4.80509	5.39955
TERF2	6.46453	5.93654
CSRP2	7.45417	8.13613
CSNK1G1	4.84918	5.42742
RAB34	4.54959	5.08274
NOC4L	7.2513	6.72223
D230046F09RIK	5.14564	5.69693
VAMP1	5.50798	6.16553
CLDN12	5.57031	6.32188
IL7	6.81631	7.79377
[truncated: 22,203 more rows]

## Sheet: Figure 2b
Manuscript NCOMMS-18-11205-A
Source Data File for Figures and Supplementary Figures
Data
	LN WT										LN KO										SPL WT										Spl KO
B cells %CD62L negative	3.32	2.41	3.05	1.35	2.2	1.64	0.99	4.16	2.27	1.14	4.37	10.9	7.05	5.8	5.91	6.19					18.7	12.1	8.04	13.9	16.5	9.89	6.78	6.1	7.7	14.9	30.6	47.6	47.2	19.2	25.5	20.4
B cell counts	Ax LN	Ax LN	Br LN	Br LN	Cer LN	Cer LN	Ing LN	Ing LN	Mes LN	Mes LN	Spleen	Spleen
	-/-	+/+	-/-	+/+	-/-	+/+	-/-	+/+	-/-	+/+	-/-	+/+
	9440403	563149	6490217	889819	48698480	2218123	22250650	1425444	3281623	3117925	71223340	85907340
	60807890	121483	30549930	238944	87414640	128238	31304360	568122	9914029	2334923	49442120	28309490
	13274090	386296	1836687	1179660	1245108	769267	5882717	1698980	838915	6509773	126982200	86028500
	914070	576556	3866729	1704703	3324608	1357002	21213640	2067043	19399680	5174019	109209900	97146700
	19951920	399126	17109930	327360	34352900	426530	7810319	159320	10292930	2252368	110732500	18249860
	23178980	549345	12963940	683551	19102420	2080253	9426841	502402	6516856	4627176	141118400	42299800
	33875400	492900	32741530	1159182	36044940	1696486		729044	3403131	3809519	191601900	26861400
		478854		230214	30521160	676329		255718		2717903	158815800	23110760
		861043		194160		368891		1015897		4567039		30701150
				1171877		3157872		538643		5016819		28085910
Statistics
Parameter
Table Analyzed	SPL Stats B
Column A	KO
vs	vs
Column B	WT
Unpaired t test
P value	0.0004
P value summary	***
Are means signif. different? (P < 0.05)	Yes
One- or two-tailed P value?	Two-tailed
t, df	t=4.668 df=14
How big is the difference?
Mean ± SEM of column A	31.75 ± 5.217 N=6
Mean ± SEM of column B	11.46 ± 1.394 N=10
Difference between means	20.29 ± 4.346
95% confidence interval	10.97 to 29.61
R square	0.6089
F test to compare variances
F,DFn, Dfd	8.402, 5, 9
P value	0.0067
P value summary	**
Are variances significantly different?	Yes
Parameter
Table Analyzed	ING LN Stats B
Column A	KO
vs	vs
Column B	WT
Unpaired t test
P value	0.0059
P value summary	**
Are means signif. different? (P < 0.05)	Yes
One- or two-tailed P value?	Two-tailed
t, df	t=3.245 df=14
How big is the difference?
Mean ± SEM of column A	7.963 ± 1.663 N=6
Mean ± SEM of column B	3.491 ± 0.4315 N=10
Difference between means	4.472 ± 1.378
95% confidence interval	1.516 to 7.429
R square	0.4292
F test to compare variances
F,DFn, Dfd	8.915, 5, 9
P value	0.0054
P value summary	**
Are variances significantly different?	Yes
Parameter
Table Analyzed	Ax LN B Stat
Column A	AX KO
vs	vs
Column B	AX WT
Mann Whitney test
P value	0.0002
Exact or approximate P value?	Exact
P value summary	***
Are medians signif. different? (P < 0.05)	Yes
One- or two-tailed P value?	Two-tailed
Sum of ranks in column A,B	91 , 45
Mann-Whitney U	0
Parameter
Table Analyzed	Br LN B Stat
Column A	BR KO
vs	vs
Column B	BR WT
Mann Whitney test
P value	0.0001
Exact or approximate P value?	Exact
P value summary	***
Are medians signif. different? (P < 0.05)	Yes
One- or two-tailed P value?	Two-tailed
Sum of ranks in column A,B	98 , 55
Mann-Whitney U	0
Parameter
Table Analyzed	Cer LN B Stat
Column A	CER KO
vs	vs
Column B	CER WT
Mann Whitney test
P value	0.0009
Exact or approximate P value?	Exact
P value summary	***
Are medians signif. different? (P < 0.05)	Yes
One- or two-tailed P value?	Two-tailed
Sum of ranks in column A,B	111 , 60
Mann-Whitney U	5
Parameter
Table Analyzed	Ing LN B Stat
Column A	ING KO
vs	vs
Column B	ING WT
Mann Whitney test
P value	0.0002
Exact or approximate P value?	Exact
P value summary	***
Are medians signif. different? (P < 0.05)	Yes
One- or two-tailed P value?	Two-tailed
Sum of ranks in column A,B	81 , 55
Mann-Whitney U	0
Parameter
Table Analyzed	Mes LN B Stat
Column A	MES KO
vs	vs
Column B	MES WT
Mann Whitney test
P value	0.2295
Exact or approximate P value?	Exact
P value summary	ns
Are medians signif. different? (P < 0.05)	No
One- or two-tailed P value?	Two-tailed
Sum of ranks in column A,B	76 , 77
Mann-Whitney U	22
Parameter
Table Analyzed	Spl B Stat
Column A	SPL KO
vs	vs
Column B	SPL WT
Mann Whitney test
P value	0.0014
Exact or approximate P value?	Exact
P value summary	**
Are medians signif. different? (P < 0.05)	Yes
One- or two-tailed P value?	Two-tailed
Sum of ranks in column A,B	110 , 61
Mann-Whitney U	6

## Sheet: Figure 2c
Manuscript NCOMMS-18-11205-A
Source Data File for Figures and Supplementary Figures
Data
	WT							KO
IgM	172.3	55.7	453	12.1	105.2	6.3	152.7	466.6	571	160.1	186.3	84.2	357.5	148.5
IgG1	428.1	3.3	628.4	34.8	440.2	11.2	261.2	2850	1603.4	837.8	2763	970.1	2869.1	1504.7
IgG2a	8.2	44.5	28.9	19	3.3	5.8	4.9	26.2	33.6	5.8	1.7	2.2	16.5	12.8
IgG2b	149.6	724.2	275.5	202.8	107.7	157.9	163.1	755.6	575.9	214	105.8	108.9	420.7	312.2
IgG3	209.5	393.2	664.2	275.1	131.6	64.6	62.9	53.1	0	52.3	2.8	38.4	3.2	53.7
IgE	1.48	0.75	0.98	0.32	0.16	0.05	0.29	106.4	48.23	4.06	76.7	7.5	56.83	9.11
Statistics
Parameter
Table Analyzed	IgM statistics
Column A	WT
vs	vs
Column B	KO
Mann Whitney test
P value	0.0973
Exact or approximate P value?	Exact
P value summary	ns
Are medians signif. different? (P < 0.05)	No
One- or two-tailed P value?	Two-tailed
Sum of ranks in column A,B	39 , 66
Mann-Whitney U	11
Parameter
Table Analyzed	IgG1statistics
Column A	WT
vs	vs
Column B	KO
Mann Whitney test
P value	0.0006
Exact or approximate P value?	Exact
P value summary	***
Are medians signif. different? (P < 0.05)	Yes
One- or two-tailed P value?	Two-tailed
Sum of ranks in column A,B	28 , 77
Mann-Whitney U	0
Parameter
Table Analyzed	IgG2astatistics
Column A	WT
vs	vs
Column B	KO
Mann Whitney test
P value	0.7491
Exact or approximate P value?	Gaussian Approximation
P value summary	ns
Are medians signif. different? (P < 0.05)	No
One- or two-tailed P value?	Two-tailed
Sum of ranks in column A,B	55.50 , 49.50
Mann-Whitney U	21.5
Parameter
Table Analyzed	IgG2b statistics
Column A	WT
vs	vs
Column B	KO
Mann Whitney test
P value	0.4557
Exact or approximate P value?	Exact
P value summary	ns
Are medians signif. different? (P < 0.05)	No
One- or two-tailed P value?	Two-tailed
Sum of ranks in column A,B	46 , 59
Mann-Whitney U	18
Parameter
Table Analyzed	IgG3 statistics
Column A	WT
vs	vs
Column B	KO
Mann Whitney test
P value	0.0006
Exact or approximate P value?	Exact
P value summary	***
Are medians signif. different? (P < 0.05)	Yes
One- or two-tailed P value?	Two-tailed
Sum of ranks in column A,B	77 , 28
Mann-Whitney U	0
Parameter
Table Analyzed	IgE statistics
Column A	WT
vs	vs
Column B	KO
Mann Whitney test
P value	0.0006
Exact or approximate P value?	Exact
P value summary	***
Are medians signif. different? (P < 0.05)	Yes
One- or two-tailed P value?	Two-tailed
Sum of ranks in column A,B	28 , 77
Mann-Whitney U	0

## Sheet: Figure 3a
Manuscript NCOMMS-18-11205-A
Source Data File for Figures and Supplementary Figures
Data
	Ing LN WT Tconv										Ing LN KO Tconv										Spl WT Tconv										Spl KO Tconv
Tconv CD44+CD62L-	1.83	2.17	2.76	2.23	2.35	3.57	2.12	2.29	8.41	2.65	8.19	6.05	12.4	18.1	5.03	12.6	7.92				41.8	17.4	17.9	16.3	23.4	49.5	17.6	17.9	31.8	39.6	43.1	44.3	46	46	52.4	62.1	53.4	46.2
Tconv cell counts	Thymus	Thymus	Ax LN	Ax LN	Br LN	Br LN	Cer LN	Cer LN	Ing LN	Ing LN	Mes LN	Mes LN	Spleen	Spleen
	-/-	+/+	-/-	+/+	-/-	+/+	-/-	+/+	-/-	+/+	-/-	+/+	-/-	+/+
	1175444	9124908	2826173	668863	2371515	825073	14713260	1503532	5696976	1145076	2023113	2493466	18612060	25453190
	1262025	4155667	14402020	166469	15959180	257971	17978660	171888	10804480	485379	3897734	1489206	12468720	9682239
	2008988	5554762	4940728	320093	856446	935083	684823	887935	2119767	1080092	679711	3339393	19438340	16915430
	4996167	4095427	517204	388680	1859318	858036	1957287	851488	3304376	1626755	10894640	2618008	20048080	19722070
	3590137	780971	3852933	236557	2949931	329967	8041425	444801	1800638	157083	2440396	1702974	17410820	2674857
	1214016	5072353	4310351	332231	3268528	310341	2457675	823678	2909941	357581	1845437	2144429	22113820	6392197
		4092719	16802480	379686	7673227	872385	4962157	1140617		456001	2883742	2726096	73836960	8027911
		3633834		205242		224049	4800000	572480		207065		2049722	33398680	5247222
		4033594		651496		94681		180512		416816		1893373		6245522
		4596786				717276		1895105		455118		2987750		3766667
Statistics
Parameter
Table Analyzed	ING LN Stats Tconv
Column A	KO
vs	vs
Column B	WT
Unpaired t test
P value	0.0006
P value summary	***
Are means signif. different? (P < 0.05)	Yes
One- or two-tailed P value?	Two-tailed
t, df	t=4.349 df=15
How big is the difference?
Mean ± SEM of column A	10.04 ± 1.732 N=7
Mean ± SEM of column B	3.038 ± 0.6156 N=10
Difference between means	7.003 ± 1.610
95% confidence interval	3.572 to 10.43
R square	0.5578
F test to compare variances
F,DFn, Dfd	5.542, 6, 9
P value	0.0232
P value summary	*
Are variances significantly different?	Yes
Parameter
Table Analyzed	SPL Stats Tconv
Column A	KO
vs	vs
Column B	WT
Unpaired t test
P value	0.0003
P value summary	***
Are means signif. different? (P < 0.05)	Yes
One- or two-tailed P value?	Two-tailed
t, df	t=4.520 df=16
How big is the difference?
Mean ± SEM of column A	49.19 ± 2.256 N=8
Mean ± SEM of column B	27.32 ± 3.915 N=10
Difference between means	21.87 ± 4.838
95% confidence interval	11.61 to 32.12
R square	0.5608
F test to compare variances
F,DFn, Dfd	3.765, 9, 7
P value	0.0943
P value summary	ns
Are variances significantly different?	No
Parameter
Table Analyzed	Thy Stat
Column A	THY KO
vs	vs
Column B	THY WT
Mann Whitney test
P value	0.0559
Exact or approximate P value?	Exact
P value summary	ns
Are medians signif. different? (P < 0.05)	No
One- or two-tailed P value?	Two-tailed
Sum of ranks in column A,B	33 , 103
Mann-Whitney U	12
Parameter
Table Analyzed	Ax LN Tconv Stat
Column A	AX KO
vs	vs
Column B	AX WT
Mann Whitney test
P value	0.0007
Exact or approximate P value?	Exact
P value summary	***
Are medians signif. different? (P < 0.05)	Yes
One- or two-tailed P value?	Two-tailed
Sum of ranks in column A,B	89 , 47
Mann-Whitney U	2
Parameter
Table Analyzed	Br LN Tconv Stat
Column A	BR KO
vs	vs
Column B	BR WT
Mann Whitney test
P value	0.0007
Exact or approximate P value?	Exact
P value summary	***
Are medians signif. different? (P < 0.05)	Yes
One- or two-tailed P value?	Two-tailed
Sum of ranks in column A,B	95 , 58
Mann-Whitney U	3
Parameter
Table Analyzed	Cer LN Tconv Stat
Column A	CER KO
vs	vs
Column B	CER WT
Mann Whitney test
P value	0.0014
Exact or approximate P value?	Exact
P value summary	**
Are medians signif. different? (P < 0.05)	Yes
One- or two-tailed P value?	Two-tailed
Sum of ranks in column A,B	110 , 61
Mann-Whitney U	6
Parameter
Table Analyzed	Ing LN Tconv Stat
Column A	ING KO
vs	vs
Column B	ING WT
Mann Whitney test
P value	0.0002
Exact or approximate P value?	Exact
P value summary	***
Are medians signif. different? (P < 0.05)	Yes
One- or two-tailed P value?	Two-tailed
Sum of ranks in column A,B	81 , 55
Mann-Whitney U	0
Parameter
Table Analyzed	Mes LN Tconv Stat
Column A	MES KO
vs	vs
Column B	MES WT
Mann Whitney test
P value	0.8125
Exact or approximate P value?	Exact
P value summary	ns
Are medians signif. different? (P < 0.05)	No
One- or two-tailed P value?	Two-tailed
Sum of ranks in column A,B	66 , 87
Mann-Whitney U	32
Parameter
Table Analyzed	Spl Tconv Stat
Column A	SPL KO
vs	vs
Column B	SPL WT
Mann Whitney test
P value	0.0085
Exact or approximate P value?	Exact
P value summary	**
Are medians signif. different? (P < 0.05)	Yes
One- or two-tailed P value?	Two-tailed
Sum of ranks in column A,B	105 , 66
Mann-Whitney U	11

## Sheet: Figure 3b
Manuscript NCOMMS-18-11205-A
Source Data File for Figures and Supplementary Figures
Data
	WT														KO
Tconv IL-2	18.3	19.1	19.4	21.7	24.3	13	20.2	22.1	25.7	33.2	28.6	28.5	25.4	28.3	42.2	42.5	46.3	31.1	34.9	36.1	44	33.5	35.4	27.6	27	37.8
	WT														KO
Treg IL-2	17.4	21.9	15.5	11.7	15.7	14	8.56	14.9	19.2	13.3	12.5	9.2	11.3	11.4	11.2	16.5	16	26.3	24.5	22.7	22	16.1	10.4	12	9.15	15
	WT														KO
Tconv IL-4	0.88	0.93	0.9	0.57	0.87	0.38	0.35	0.85	0.72	0.18	1.01	0.43	1.14	1.7	5.86	2.92	2.65	1.52	6.29	3.93	1.86	2.71	1.92	2.56	1.65	1.07	1.14
	WT								KO
Treg IL-4	1.25	5.95	2.21	0.22	0.27	1.09	0.45	0.65	0.73	2.98	1.24	0.45	0.65	0.53	0.48	0.29
	WT														KO
Tconv IL-13	0.42	0.73	0.45	0.23	0.65	0.3	0.62	0.57	0.2	1.05	0.99	0.55	1.16		4.04	1.53	1.68	1	4.62	1.41	1.64	3.13	1.94	2.16	0.82	1	2.34
	WT								KO
Treg IL-13	2.29	1.55	0.27	0.27	0.27	0.17	0.26		1.87	2.31	2.1	0.34	0.75	0.63	0.34	0.68
IL-17	WT									KO
Tconv IL-17	0.17	0.22	0.2	0.087	0.14	0.31	0.085	1.09	0.93	0.15	0.62	0.88	0.3	0.073	0.94	0.44	1.36
IL-17	WT			KO
Treg IL-17	0.14	4.17	2	0.47	1.86	2.28
	WT														KO
Tconv IFNg	5.93	8.04	19.6	14.2	18.9	9.85	12.4	12.4	14.7	5.96	5.11	4.24	5.69	4.69	17.3	12.4	27.5	45.4	14.4	15.3	14.4	12.8	5.48	5.3	8.45	9.07
	WT														KO
Treg IFNg	3.3	5.62	15.8	17.3	18.3	11.4	12.9	8.46	10.6	2.57	3	2.11	2.52	1.69	7.27	4.51	6.86	16.5	3.74	5.67	2.63	1.6	2.09	2.64	2.31
Statistics
Parameter
Table Analyzed	Tconv IL-2 Stats
Column A	WT
vs	vs
Column B	KO
Mann Whitney test
P value	0.0001
Exact or approximate P value?	Gaussian Approximation
P value summary	***
Are medians signif. different? (P < 0.05)	Yes
One- or two-tailed P value?	Two-tailed
Sum of ranks in column A,B	114 , 237
Mann-Whitney U	9
Parameter
Table Analyzed	Treg IL-2 Stats
Column A	WT
vs	vs
Column B	KO
Mann Whitney test
P value	0.2268
Exact or approximate P value?	Gaussian Approximation
P value summary	ns
Are medians signif. different? (P < 0.05)	No
One- or two-tailed P value?	Two-tailed
Sum of ranks in column A,B	165 , 186
Mann-Whitney U	60
Parameter
Table Analyzed	Tconv IL-4 Stats
Column A	WT
vs	vs
Column B	KO
Mann Whitney test
P value	< 0.0001
Exact or approximate P value?	Gaussian Approximation
P value summary	***
Are medians signif. different? (P < 0.05)	Yes
One- or two-tailed P value?	Two-tailed
Sum of ranks in column A,B	110.5 , 267.5
Mann-Whitney U	5.5
Parameter
Table Analyzed	Treg IL-4 Stats
Column A	WT
vs	vs
Column B	KO
Mann Whitney test
P value	0.8746
Exact or approximate P value?	Gaussian Approximation
P value summary	ns
Are medians signif. different? (P < 0.05)	No
One- or two-tailed P value?	Two-tailed
Sum of ranks in column A,B	70 , 66
Mann-Whitney U	30
Parameter
Table Analyzed	Tconv IL-13 Stats
Column A	WT
vs	vs
Column B	KO
Mann Whitney test
P value	< 0.0001
Exact or approximate P value?	Gaussian Approximation
P value summary	***
Are medians signif. different? (P < 0.05)	Yes
One- or two-tailed P value?	Two-tailed
Sum of ranks in column A,B	98 , 253
Mann-Whitney U	7
Parameter
Table Analyzed	Treg IL-13 Stats
Column A	WT
vs	vs
Column B	KO
Mann Whitney test
P value	0.0716
Exact or approximate P value?	Gaussian Approximation
P value summary	ns
Are medians signif. different? (P < 0.05)	No
One- or two-tailed P value?	Two-tailed
Sum of ranks in column A,B	40 , 80
Mann-Whitney U	12
Parameter
Table Analyzed	Tconv IFNg Stats
Column A	WT
vs	vs
Column B	KO
Mann Whitney test
P value	0.1423
Exact or approximate P value?	Gaussian Approximation
P value summary	ns
Are medians signif. different? (P < 0.05)	No
One- or two-tailed P value?	Two-tailed
Sum of ranks in column A,B	160 , 191
Mann-Whitney U	55
Parameter
Table Analyzed	Treg IFNg Stats
Column A	WT
vs	vs
Column B	KO
Mann Whitney test
P value	0.3413
Exact or approximate P value?	Gaussian Approximation
P value summary	ns
Are medians signif. different? (P < 0.05)	No
One- or two-tailed P value?	Two-tailed
Sum of ranks in column A,B	208 , 143
Mann-Whitney U	65
Parameter
Table Analyzed	Tconv IL-17 Stats
Column A	WT
vs.	vs.
Column B	KO
Mann Whitney test
P value	0.3213
Exact or approximate P value?	Exact
P value summary	ns
Significantly different (P < 0.05)?	No
One- or two-tailed P value?	Two-tailed
Sum of ranks in column A,B	70 , 83
Mann-Whitney U	25
Difference between medians
Median of column A	0.2, n=9
Median of column B	0.53, n=8
Difference: Actual	-0.33
Difference: Hodges-Lehmann	-0.2175
Parameter
Table Analyzed	Treg IL-17 Stats
Column A	WT
vs	vs
Column B	KO
Mann Whitney test
P value	1
Exact or approximate P value?	Exact
P value summary	ns
Are medians signif. different? (P < 0.05)	No
One- or two-tailed P value?	Two-tailed
Sum of ranks in column A,B	11 , 10
Mann-Whitney U	4

[truncated: 44 more sheets: Figure 3d, Figure 3e, Figure 3f, Figure 4a, Figure 4c, Figure 4d, Figure 4f, Figure 4g, Figure 4h, Figure 4i, Figure 4j, Figure 5b, Figure 5d, Figure 5e, Figure 5g, Figure 5h, Figure 5i, Figure 5j, Figure 6a, Figure 6b …]
